# Supplementary material for: Assessing the influence of sleep and sampling time on metabolites in oral fluid: implications for metabolomics studies
Source: Metabolomics. 2024 Aug 7;20(5):97. doi: 10.1007/s11306-024-02158-3 (PMC11306311; doi:10.1007/s11306-024-02158-3)
Supplement: Supplementary file 3 — Supplementary Material 3 [file 11306_2024_2158_MOESM3_ESM.xlsx]

## Sheet: SST
Supplementary Information 3
Data of quality control
System suitability test
HILIC+
Batch 1+2 (running in sequence)
Substance	mean RT	mean Area	SD Area		RSD	used	reason for exclusion
Arginine	9.53083	8.29671e+06	987810		0.119061	x
Cortisol	0.969583	122050000	4.00552e+06		-	-	not robust in this condition (RT in void volume and/or poor peak shape)
Cortisone	0.929583	8.10629e+07	5.142e+06		-	-	not robust in this condition (RT in void volume and/or poor peak shape)
Creatinine	4.78042	1.41079e+07	697095		0.0494116	x
Glycocholic acid	4.205	1.94558e+07	1.44854e+06		0.0744527	x
Hippuric acid	3.54417	6.22033e+06	528413		0.0849493	x
leucine	5.30417	3073125	162853		0.0529925	x
Raffinose	7.2225	8.39046e+06	1.95151e+06		0.232587	x
Riboflavin	3.955	57246250	4.14127e+06		0.0723413	x
Tryptophan	5.38542	3.63179e+06	513270		0.141327	x
					mean	0.10339
					min	0.0494116
					max	0.232587
HILIC-
Batch 1+2 (running in sequence)
Substance	mean RT	mean Area	SD Area		RSD	used
Arginine	9.48462	456508	45383.7		0.099415	x
Cortisol	0.977692	578562	33897.2		-	-	not robust in this condition (RT in void volume and/or poor peak shape)
Cortisone	0.935769	2008000	243358		-	-	not robust in this condition (RT in void volume and/or poor peak shape)
Creatinine	4.77192	1.31873e+06	104177		0.0789979	x
Glycocholic acid	4.25231	3.91881e+07	2.04441e+06		0.0521692	x
Hippuric acid	3.55115	4.09496e+07	3.38021e+06		0.0825455	x
Leucine	5.32346	3.22146e+06	212563		0.0659835	x
Raffinose	7.23577	536323	83049.3		0.154849	x
Riboflavin	3.95808	5.85188e+06	430661		0.0735935	x
Tryptophan	5.41654	3.05673e+06	217397		0.0711208	x
					mean	0.0848344
					min	0.0521692
					max	0.154849
RP+
Batch 1
Substance	mean RT	mean Area	SD Area		RSD	used
Arginine	0.83	1.31954e+06	82761.6		-	-	not robust in this condition (RT in void volume and/or poor peak shape)
Cortisol	11.1577	4.64654e+07	3.78278e+06		0.0814106	x
Cortisone	10.8408	3.88931e+07	2.99559e+06		0.0770212	x
Creatinine	0.993846	3.63531e+06	225002		-	-	not robust in this condition (RT in void volume and/or poor peak shape)
Glycocholic acid	13.4185	1.24454e+07	421017		0.0338292	x
Hippuric acid	6.15923	1.08905e+06	38443.9		0.0353005	x
leucine	2.48077	466338	17225.1		0.036937	x
Raffinose	1.05692	477923	70992.5		-	-	not robust in this condition (RT in void volume and/or poor peak shape)
Riboflavin	7.62154	4.70069e+06	247998		0.0527577	x
Tryptophan	5.36154	457385	23707.4		0.0518325	x
					mean	0.052727
					min	0.0338292
					max	0.0814106
Batch 2								all mean	0.0607813
Substance	mean RT	mean Area	SD Area		RSD	used
Arginine	0.83	1.03652e+06	122164		-	-	not robust in this condition (RT in void volume and/or poor peak shape)
Cortisol	11.1414	3.31107e+07	4.09552e+06		0.123692	x
Cortisone	10.8193	36140000	3.77842e+06		0.104549	x
Creatinine	0.999286	3.11036e+06	229986		-	-	not robust in this condition (RT in void volume and/or poor peak shape)
Glycocholic acid	13.4	1.11321e+07	513381		0.046117	x
Hippuric acid	6.15214	744993	27888.9		0.0374351	x
leucine	2.47357	300871	26355.2		0.0875961	x
Raffinose	1.14214	1.42818e+06	205830		-	-	not robust in this condition (RT in void volume and/or poor peak shape)
Riboflavin	7.61071	3.58229e+06	142109		0.03967	x
Tryptophan	5.35143	391114	16735.8		0.0427902	x
					mean	0.0688356
					min	0.0374351
					max	0.123692
RP-
Batch 1
Substance	mean RT	mean Area	SD Area		RSD	used
Arginine	0.83	151343	22916.1		-	-	not robust in this condition (RT in void volume and/or poor peak shape)
Cortisol	11.49	3690.5	2068.5		-	-	not robust in this condition (RT in void volume and/or poor peak shape)
Cortisone	10.8147	705851	203878		0.28884	x
Creatinine	0.998	177287	21015.3		-	-	not robust in this condition (RT in void volume and/or poor peak shape)
Glycocholic acid	13.4067	1.21447e+07	3.36902e+06		0.277406	x
Hippuric acid	6.16067	2.18547e+06	253024		0.115776	x
Leucine	2.47	342813	34200.5		0.0997642	x
Raffinose	1.06867	34712.1	12408.9		-	-	not robust in this condition (RT in void volume and/or poor peak shape)
Riboflavin	7.61	348127	51408.7		0.147672	x
Tryptophan	5.35467	568520	130202		0.22902	x
					mean	0.19308
					min	0.0997642
					max	0.28884
Batch 2								all mean	0.128768
Substance	mean RT	mean Area	SD Area		RSD	used
Arginine	0.937143	92591.4	10108.3		-	-	not robust in this condition (RT in void volume and/or poor peak shape)
Cortisol	not detected	not detected	not detected		-	-	not robust in this condition (RT in void volume and/or poor peak shape)
Cortisone	11.1743	368243	20836.4		0.0565832	x
Creatinine	1.12	59020	2574.09		-	-	not robust in this condition (RT in void volume and/or poor peak shape)
Glycocholic acid	13.7014	8.24714e+06	341867		0.0414528	x
Hippuric acid	6.52	996314	78019.2		0.0783078	x
Leucine	2.79143	142771	10729.6		0.0751525	x
Raffinose	1.14	11692.6	1389.93		-	-	not robust in this condition (RT in void volume and/or poor peak shape)
Riboflavin	7.92286	165071	11577.7		0.0701372	x
Tryptophan	5.68857	362129	23574.7		0.0651004	x
					mean	0.0644556
					min	0.0414528
					max	0.0783078

## Sheet: ISTD
Supplementary Information 3
Data of quality control
Internal standards
RT spread (min-max)	RP+	RP-	HILIC+	HILIC-	average
_Arginine 13C6	0.03	0.15	0.07	0.04	0.0725
_Deoxycholic acid D4	0.03	0.43	0.2	0.04	0.175
_Phenylalanine D	0.03	0.43	0.04	0.04	0.135
_Proline 15N	0.01	0.18	0.05	0.03	0.0675
