# Supplementary material for: Assessing the influence of sleep and sampling time on metabolites in oral fluid: implications for metabolomics studies
Source: Metabolomics. 2024 Aug 7;20(5):97. doi: 10.1007/s11306-024-02158-3 (PMC11306311; doi:10.1007/s11306-024-02158-3)
Supplement: Supplementary file 5 — Supplementary Material 5 [file 11306_2024_2158_MOESM5_ESM.xlsx]

## Sheet: targeted
Supplementary Information 4
Analysis 2
Targeted approach
Metabolite	t1	t2	t3	t4	t5	t6	t7	x	t3-6_diff	t7_proof	t12_robust
Adenine	0.271796	0.543256	0.00696231	0.115517	0.709166	0.575888	0.507203		1	1	2		Explanation:
Adenosine	0.586998	0.494124	0.38941	0.0779515	0.25508	0.834889	0.0932254		0	1	2		Dataset contains p values of each targeted metabolite between C and SD (MultiQuant data)
Arginine	0.24596	0.938742	0.0317848	0.861848	0.999638	0.468874	0.710713		1	1	2		Paired t-test after log-transform (Prism10: multiple paired t-tests module)
C0	0.0430823	0.00482209	0.294446	0.992747	0.913946	0.31875	0.519249		0	1	0		No multiple testing correction, alpha = 0.05
C2	0.130418	0.499923	0.438607	0.806517	0.36876	0.331761	0.0669289		0	1	2		t3-6_diff counts p<0.05 after SD
C3	0.0368054	0.737028	0.840088	0.655685	0.247875	0.388384	0.191768		0	1	1		t7_proof is proof-of-concept. 1 means p > 0.05 and thus metabolite might be sleep-related
C4	0.0401119	0.415652	0.00344371	0.359703	0.013936	0.973456	0.199776		2	1	1		t12_robust is further robustness marker. '2' means both sampling points show no p > 0.05
Cortisol	0.193001	0.668982	0.0566218	0.0148747	0.417053	0.984561	0.255806		1	1	2
Cortison	0.54114	0.577799	0.459343	0.390199	0.25745	0.833516	0.938979		0	1	2		Note that even 2 differences between t3-6 can be of importance for rhythmic metabolites!
Creatinine	0.23353	0.880426	0.199232	0.313995	0.432336	0.515418	0.757927		0	1	2
Glutaric acid	0.740311	0.751053	0.407991	0.809657	0.152759	0.673449	0.382778		0	1	2
Glycine	0.457633	0.121069	0.049579	0.696359	0.767647	0.236009	0.906904		1	1	2
Inosine	0.0692852	0.22931	0.200165	0.400744	0.637446	0.425528	0.512602		0	1	2
Leucine	0.16914	0.241431	0.459896	0.551706	0.820615	0.27459	0.977439		0	1	2
Lysine	0.386151	0.456258	0.0266419	0.337688	0.631072	0.118321	0.791071		1	1	2
Methylmalonic acid	0.18074	0.00546301	0.155014	0.354634	0.586047	0.565942	0.577275		0	1	1
Ornithine	0.764895	0.779024	0.102545	0.606561	0.424179	0.662133	0.821744		0	1	2
Phenylalanine	0.579109	0.454913	0.189173	0.487498	0.839958	0.12441	0.568458		0	1	2
Proline	0.351663	0.360924	0.00454287	0.502391	0.841011	0.53567	0.844424		1	1	2
Taurine	0.0123973	0.240023	0.296834	0.627154	0.374625	0.174184	0.68192		0	1	1
Tyrosine	0.757386	0.308029	0.00867088	0.302892	0.94431	0.297375	0.913393		1	1	2
Uracil	0.234681	0.0823632	0.390472	0.584376	0.332477	0.91553	0.42375		0	1	2
Uric acid	0.132279	0.802523	0.037197	0.0878198	0.338721	0.0388031	0.526728		2	1	2
Uridine	0.529707	0.987373	0.393295	0.45815	0.463076	0.601208	0.547703		0	1	2
Valine	0.55914	0.266335	0.0817616	0.320452	0.0571371	0.793157	0.0936658		0	1	2

## Sheet: untargeted_all
Supplementary Information 4
Analysis 2
Untargeted approach
Feature	t1	t2	t3	t4	t5	t6	t7	Setup	t3-6_diff	t7_proof	t12_robust
4.32_433.1801n	0.0791476	0.562079	0.00575738	0.00733184	0.231598	0.19629	0.576363	RP+	2	1	2		Explanation:
8.30_959.5096n	0.754009	0.356357	0.00354913	0.00298647	0.785055	0.316759	0.666691	RP+	2	1	2		Dataset contains p values of each feature between C and SD (paired t test)
6.79_388.1782m/z	0.201594	0.919755	0.00302065	0.00569395	0.55581	0.918963	0.0616508	HI+	2	1	2		No multiple comparisons correction BUT alpha = 0.01 (thus allowing 0.99*0.99*0.99*0.01 = 0.97% false positives)
7.05_384.1356n	0.205171	0.988199	0.000439016	0.801107	0.0055055	0.156241	0.529124	HI+	2	1	2
7.09_129.0646m/z	0.143653	0.0214424	0.0207711	0.00121135	0.00876359	0.692112	0.794522	HI+	2	1	2		t3-6_diff counts q<0.01 after SD
8.67_639.2951n	0.317753	0.21801	0.00148227	0.170771	0.00545456	0.748643	0.319104	HI+	2	1	2		t7_proof is proof-of-concept. 1 means p > 0.01 and thus metabolite might be sleep-related
3.46_357.0778m/z	0.736874	0.906919	0.00059662	0.00658524	0.481084	0.634987	0.243756	HI-	2	1	2		t12_robust is further robustness marker. '2' means both sampling points show q > 0.01
5.80_554.2232m/z	0.422837	0.457018	0.00728973	0.00563644	0.545143	0.897647	0.865853	HI-	2	1	2
3.91_583.2810m/z	0.678042	0.113797	0.00188822	0.305283	0.131639	0.731952	0.292454	RP+	1	1	2		Note that even 1 or 2 differences between t3-6 can be of importance for rhythmic metabolites!
4.21_517.2363m/z	0.250142	0.958617	0.00912525	0.0393032	0.186359	0.224166	0.7528	RP+	1	1	2
4.31_388.6667m/z	0.12007	0.0243933	0.00334804	0.774468	0.521596	0.829047	0.442202	RP+	1	1	2
4.51_585.7558m/z	0.214118	0.406087	0.00267224	0.695719	0.89078	0.0678508	0.692486	RP+	1	1	2
4.52_440.2237m/z	0.365532	0.966307	0.000815954	0.383862	0.362718	0.0255962	0.832488	RP+	1	1	2
4.72_931.5236n	0.422735	0.577158	0.00893809	0.983998	0.745734	0.384102	0.464721	RP+	1	1	2
4.94_441.2085m/z	0.71422	0.802615	0.0182681	0.00122995	0.22491	0.948978	0.343059	RP+	1	1	2
4.94_506.7638m/z	0.962505	0.623378	0.00150059	0.238757	0.145173	0.756773	0.548775	RP+	1	1	2
4.96_1113.6061n	0.77637	0.693193	0.339441	0.640335	0.00849873	0.14125	0.0566168	RP+	1	1	2
5.01_423.2343m/z	0.524876	0.784442	0.00285935	0.211615	0.099427	0.785312	0.662522	RP+	1	1	2
5.09_279.1327m/z	0.547088	0.176041	0.0308253	0.000972555	0.729691	0.984067	0.794753	RP+	1	1	2
5.24_605.2691m/z	0.529547	0.405687	0.00777201	0.772074	0.256467	0.503629	0.962428	RP+	1	1	2
5.24_1245.6001n	0.481389	0.0119497	0.00474465	0.0882993	0.550476	0.877921	0.619488	RP+	1	1	2
5.27_1223.6160n	0.592935	0.259754	0.00743137	0.220405	0.967171	0.805197	0.764454	RP+	1	1	2
5.29_561.2993m/z	0.234929	0.347154	0.327649	0.857166	0.00493257	0.55914	0.621894	RP+	1	1	2
5.38_185.1277m/z	0.371729	0.0716561	0.0264229	0.00244129	0.331161	0.44211	0.821582	RP+	1	1	2
5.39_896.4970n	0.607382	0.997174	0.00157541	0.421448	0.367433	0.507454	0.512946	RP+	1	1	2
5.56_617.3161n	0.161821	0.298325	0.00444648	0.0829008	0.0236043	0.839153	0.608354	RP+	1	1	2
5.78_635.3660n	0.631722	0.0876839	0.00620101	0.595949	0.0850798	0.54293	0.160826	RP+	1	1	2
6.05_1130.6217n	0.467885	0.85551	0.00374163	0.142267	0.184118	0.241088	0.643416	RP+	1	1	2
6.17_1151.5542n	0.442825	0.0922879	0.00200673	0.254643	0.48758	0.83828	0.770937	RP+	1	1	2
6.37_1235.6509n	0.6318	0.574343	0.000604866	0.0837085	0.899039	0.515649	0.944839	RP+	1	1	2
6.51_507.2733m/z	0.855783	0.244598	0.000322803	0.51169	0.165422	0.821795	0.95237	RP+	1	1	2
6.66_379.2065m/z	0.632297	0.341236	0.0767037	0.231331	0.00898449	0.0567639	0.719987	RP+	1	1	2
7.15_632.3014m/z	0.126229	0.417173	0.00417653	0.963907	0.438144	0.160785	0.511791	RP+	1	1	2
7.16_2316.1585n	0.743434	0.164009	0.00246469	0.0505463	0.396911	0.418775	0.814127	RP+	1	1	2
7.66_431.2283m/z	0.319349	0.514319	0.00942951	0.0591344	0.448773	0.566989	0.899161	RP+	1	1	2
7.74_260.1856m/z	0.455729	0.186174	0.0315088	0.0215294	0.00992175	0.838842	0.209232	RP+	1	1	2
7.95_434.2209m/z	0.497225	0.940229	0.300711	0.00981781	0.709787	0.381065	0.324881	RP+	1	1	2
8.40_587.3370m/z	0.234642	0.0495414	0.000607457	0.890672	0.910831	0.0563472	0.799257	RP+	1	1	2
9.98_528.3373m/z	0.974039	0.29611	0.00712955	0.425613	0.835067	0.0612646	0.534489	RP+	1	1	2
10.56_875.4092m/z	0.0228705	0.503073	0.0661572	0.0121665	0.200746	0.00329989	0.405132	RP+	1	1	2
11.27_731.8524n	0.0675332	0.672203	0.00738318	0.375954	0.455578	0.0497647	0.290846	RP+	1	1	2
11.39_704.9766m/z	0.344618	0.385481	0.00500798	0.0688794	0.145513	0.180399	0.598636	RP+	1	1	2
11.39_705.1772m/z	0.418206	0.245113	0.00461004	0.0310942	0.302979	0.408752	0.629591	RP+	1	1	2
11.39_705.3779m/z	0.239442	0.0717072	0.0027282	0.0455259	0.115275	0.0581943	0.272659	RP+	1	1	2
11.39_1715.9588n	0.21464	0.184911	0.000860681	0.025148	0.134889	0.293752	0.37417	RP+	1	1	2
11.39_1716.4613n	0.540185	0.0632503	0.000785347	0.0495556	0.114713	0.607248	0.98168	RP+	1	1	2
11.53_612.3205n	0.675222	0.0925069	0.0346555	0.00493034	0.0717514	0.268662	0.753612	RP+	1	1	2
11.53_672.6883m/z	0.423216	0.0700491	0.0339612	0.0101738	0.178243	0.00458946	0.459055	RP+	1	1	2
11.53_676.5198m/z	0.152675	0.0445265	0.0543552	0.00515744	0.0437286	0.0467956	0.978421	RP+	1	1	2
11.53_807.4264m/z	0.208437	0.106384	0.0512456	0.00861717	0.570684	0.0198083	0.5997	RP+	1	1	2
11.54_807.6266m/z	0.243309	0.0814737	0.0457994	0.0163358	0.260907	0.00785698	0.755295	RP+	1	1	2
11.54_807.8273m/z	0.522677	0.150771	0.0256014	0.00560501	0.20666	0.0188365	0.850381	RP+	1	1	2
11.58_605.3217m/z	0.0229527	0.735139	0.00600591	0.684973	0.167538	0.59998	0.475804	RP+	1	1	2
11.87_784.5851m/z	0.547029	0.457118	0.00799032	0.106376	0.097441	0.119883	0.762991	RP+	1	1	2
11.88_588.8163m/z	0.154253	0.109803	0.0950574	0.0063053	0.546961	0.441897	0.160896	RP+	1	1	2
11.88_672.9320m/z	0.56589	0.177944	0.00430433	0.162262	0.0804445	0.184266	0.721194	RP+	1	1	2
11.90_672.7888m/z	0.659138	0.192042	0.00625084	0.0605518	0.089965	0.148844	0.625608	RP+	1	1	2
11.90_673.0750m/z	0.711422	0.889175	0.00235636	0.0873701	0.0891667	0.150474	0.747571	RP+	1	1	2
5.18_392.1187m/z	0.900252	0.720841	0.0016044	0.579353	0.0573556	0.138206	0.125243	RP-	1	1	2
6.64_490.2756m/z	0.928222	0.634191	0.274183	0.11395	0.00787877	0.510682	0.939601	RP-	1	1	2
8.38_585.3230m/z	0.43799	0.133411	0.000476888	0.932164	0.556043	0.279644	0.992372	RP-	1	1	2
1.05_361.3020m/z	0.328082	0.980905	0.00630101	0.586508	0.88561	0.25661	0.0282256	HI+	1	1	2
1.14_346.2555m/z	0.0956728	0.996525	0.00391196	0.688147	0.0574212	0.859771	0.0272542	HI+	1	1	2
1.34_135.0891n	0.0294768	0.0440316	0.00117323	0.728112	0.38254	0.555792	0.909166	HI+	1	1	2
1.57_303.1077m/z	0.975899	0.790565	0.294714	0.00582417	0.898308	0.269407	0.151923	HI+	1	1	2
1.85_153.0413n	0.029957	0.921173	0.68944	0.0035946	0.0584572	0.730191	0.989039	HI+	1	1	2
1.89_126.0895m/z	0.149184	0.0405475	0.669229	0.00123571	0.406818	0.672279	0.524097	HI+	1	1	2
1.90_185.1269m/z	0.196667	0.123794	0.811738	0.00850926	0.378262	0.458482	0.81503	HI+	1	1	2
1.94_199.1060m/z	0.0583898	0.233185	0.217442	0.488432	0.00365118	0.832893	0.726558	HI+	1	1	2
2.30_150.0800m/z	0.26977	0.0643667	0.382763	0.330399	0.00084006	0.336967	0.415568	HI+	1	1	2
2.39_128.0150m/z	0.230113	0.156039	0.032262	0.785752	0.974096	0.00842116	0.364062	HI+	1	1	2
2.74_159.0745m/z	0.773756	0.651744	0.786702	0.86133	0.00660761	0.458769	0.31847	HI+	1	1	2
2.94_214.1302n	0.767965	0.953455	0.00975591	0.766233	0.0229602	0.933954	0.956895	HI+	1	1	2
2.95_171.1250n	0.607012	0.407247	0.00885684	0.631105	0.0530224	0.557552	0.829577	HI+	1	1	2
3.01_252.1080m/z	0.218923	0.519297	0.00389591	0.0720604	0.924315	0.527038	0.396779	HI+	1	1	2
3.25_367.2051m/z	0.92293	0.490502	0.00262888	0.217581	0.0114525	0.120197	0.481023	HI+	1	1	2
3.28_324.2000m/z	0.62285	0.288438	0.0536854	0.00105436	0.0303901	0.508134	0.943594	HI+	1	1	2
3.49_248.1381m/z	0.0641643	0.821335	0.00774558	0.72567	0.145198	0.472203	0.630836	HI+	1	1	2
3.71_61.0396m/z	0.154997	0.302001	0.000513744	0.152818	0.121926	0.841217	0.992985	HI+	1	1	2
4.12_393.1252n	0.143244	0.603595	0.00421435	0.107109	0.149851	0.0521901	0.435938	HI+	1	1	2
4.19_334.1576m/z	0.113996	0.0315369	0.0069279	0.340322	0.610169	0.481472	0.583042	HI+	1	1	2
4.26_110.0591m/z	0.358221	0.765994	0.0039419	0.342787	0.477639	0.252401	0.376052	HI+	1	1	2
4.41_298.1134m/z	0.138238	0.0125679	0.315086	0.878097	0.00935025	0.987209	0.562666	HI+	1	1	2
4.66_656.9070m/z	0.62244	0.189384	0.747665	0.444114	0.00957889	0.885243	0.464282	HI+	1	1	2
4.93_330.1055n	0.417318	0.989933	0.107285	0.880524	0.00374151	0.790268	0.37161	HI+	1	1	2
5.05_138.0538m/z	0.211546	0.15723	0.000250022	0.0496677	0.668245	0.164939	0.493402	HI+	1	1	2
5.05_221.0883n	0.19413	0.0915629	0.0017983	0.762213	0.565121	0.291697	0.470861	HI+	1	1	2
5.09_310.1634m/z	0.141078	0.31294	0.319814	0.422023	0.00842306	0.986979	0.982578	HI+	1	1	2
5.13_166.0860m/z	0.308473	0.820362	0.00685772	0.656008	0.407185	0.397287	0.287991	HI+	1	1	2
5.34_528.3347m/z	0.397936	0.332081	0.000226057	0.356968	0.580817	0.128448	0.608774	HI+	1	1	2
5.40_951.5538m/z	0.944756	0.109591	0.00250792	0.157782	0.704771	0.09834	0.794962	HI+	1	1	2
5.56_500.3042m/z	0.406014	0.307787	0.00268913	0.334571	0.816665	0.0979622	0.735454	HI+	1	1	2
5.58_138.0529m/z	0.179138	0.188908	0.000306367	0.972914	0.196165	0.0860105	0.581853	HI+	1	1	2
5.58_221.0876n	0.342454	0.251562	0.00171143	0.879225	0.412248	0.129058	0.855818	HI+	1	1	2
5.65_347.0928m/z	0.666934	0.257253	0.00625574	0.986181	0.440266	0.624901	0.267683	HI+	1	1	2
5.70_150.0547m/z	0.439648	0.750532	0.0119826	0.280016	0.00121152	0.6314	0.322148	HI+	1	1	2
5.70_586.3298n	0.481143	0.0223167	0.000155191	0.465511	0.832342	0.0777567	0.197786	HI+	1	1	2
5.84_198.0959m/z	0.663892	0.433792	0.00336877	0.406584	0.477577	0.891236	0.0470743	HI+	1	1	2
5.84_232.1572m/z	0.121232	0.256984	0.0062575	0.31401	0.0458395	0.683661	0.160519	HI+	1	1	2
5.99_95.0482m/z	0.226714	0.778498	0.00143407	0.703306	0.474316	0.541595	0.619936	HI+	1	1	2
5.99_123.0431m/z	0.257671	0.496741	0.00476245	0.779097	0.969271	0.502942	0.722876	HI+	1	1	2
6.08_156.0777n	0.232823	0.0818442	0.00854488	0.377792	0.945623	0.0654992	0.0489216	HI+	1	1	2
6.17_431.4182m/z	0.552849	0.0115495	0.523055	0.144081	0.00928122	0.582168	0.670833	HI+	1	1	2
6.18_118.0855m/z	0.395114	0.377564	0.0153522	0.213237	0.00970583	0.514478	0.062277	HI+	1	1	2
6.37_140.0696m/z	0.407423	0.349856	0.126239	0.322217	0.00391638	0.418749	0.185215	HI+	1	1	2
6.50_434.1854m/z	0.235776	0.357401	0.00311453	0.448237	0.0855073	0.082642	0.756546	HI+	1	1	2
6.51_306.0925n	0.6507	0.948682	0.00144478	0.614456	0.666844	0.320754	0.0300063	HI+	1	1	2
6.51_320.1466n	0.897368	0.513917	0.00676581	0.753208	0.555182	0.631874	0.249375	HI+	1	1	2
6.64_384.1475m/z	0.0930642	0.0914303	0.00890015	0.80768	0.214631	0.787336	0.961673	HI+	1	1	2
6.68_103.9553m/z	0.842871	0.021903	0.33421	0.000382337	0.621793	0.955918	0.785332	HI+	1	1	2
6.73_309.1044n	0.199562	0.122033	0.00226315	0.762785	0.311707	0.219	0.292289	HI+	1	1	2
6.75_154.0724n	0.511874	0.598395	0.00758408	0.313762	0.440269	0.18414	0.506342	HI+	1	1	2
6.77_342.1153n	0.942448	0.192533	0.000178597	0.322959	0.664845	0.147242	0.248857	HI+	1	1	2
6.78_278.1098n	0.728873	0.473137	0.000798329	0.769026	0.942642	0.589528	0.178531	HI+	1	1	2
6.78_362.1407n	0.929247	0.81201	0.0130336	0.553105	0.00516369	0.877103	0.0534204	HI+	1	1	2
6.78_367.1198m/z	0.784768	0.891601	0.00137315	0.793739	0.0194179	0.27982	0.387665	HI+	1	1	2
6.79_172.0813m/z	0.201117	0.985836	0.00359984	0.191849	0.422604	0.621729	0.715757	HI+	1	1	2
6.79_286.0874m/z	0.373178	0.123894	0.000448281	0.8885	0.0753991	0.243391	0.967897	HI+	1	1	2
6.81_300.1537m/z	0.321875	0.332985	0.0397591	0.00508941	0.266983	0.0646747	0.443887	HI+	1	1	2
6.85_264.1108m/z	0.28841	0.0983938	0.00667446	0.422577	0.154991	0.949916	0.870543	HI+	1	1	2
6.87_132.0761m/z	0.056818	0.898377	0.0593234	0.308103	0.0041371	0.380317	0.870074	HI+	1	1	2
6.89_496.1703m/z	0.70217	0.365578	0.00541548	0.110452	0.990925	0.748427	0.0701531	HI+	1	1	2
6.91_341.2057m/z	0.421968	0.171199	0.00550179	0.966296	0.889075	0.371743	0.816121	HI+	1	1	2
6.93_298.1367m/z	0.20077	0.324394	0.00792467	0.383791	0.975592	0.851582	0.885168	HI+	1	1	2
6.99_416.1500n	0.795959	0.125088	0.00428702	0.716674	0.578141	0.378889	0.848089	HI+	1	1	2
7.18_244.1275m/z	0.704671	0.777042	0.0517179	0.00602556	0.922334	0.9789	0.389394	HI+	1	1	2
7.32_440.2231m/z	0.318724	0.736645	0.00167577	0.0527509	0.346652	0.101274	0.81593	HI+	1	1	2
7.34_730.2348m/z	0.286519	0.593796	3.64631e-05	0.305097	0.686733	0.0690579	0.267204	HI+	1	1	2
7.46_377.1912m/z	0.39002	0.247748	0.541626	0.00722783	0.343703	0.939967	0.564705	HI+	1	1	2
7.46_421.2166m/z	0.335398	0.149176	0.711678	0.00921364	0.298991	0.584968	0.916361	HI+	1	1	2
7.48_514.9913n	0.0980353	0.651891	0.00189963	0.200467	0.716023	0.6305	0.793487	HI+	1	1	2
7.48_609.8398n	0.156921	0.0445296	0.0797821	0.00693128	0.0989837	0.982569	0.713298	HI+	1	1	2
7.49_342.0273m/z	0.0991292	0.144308	0.00202454	0.163722	0.64329	0.183654	0.56892	HI+	1	1	2
7.54_366.9739m/z	0.278263	0.321885	0.44859	0.00872561	0.624954	0.258612	0.659762	HI+	1	1	2
7.54_448.9767m/z	0.3008	0.207904	0.293648	0.00569577	0.499093	0.247631	0.436648	HI+	1	1	2
7.54_530.9792m/z	0.343069	0.134486	0.24369	0.00635957	0.495131	0.280307	0.293465	HI+	1	1	2
7.54_612.9819m/z	0.347156	0.0993581	0.278851	0.00629583	0.520695	0.305337	0.384234	HI+	1	1	2
7.54_694.9841m/z	0.345015	0.0919529	0.252999	0.00587526	0.461566	0.229457	0.411397	HI+	1	1	2
7.54_758.9525n	0.360861	0.0715675	0.201224	0.00709668	0.447367	0.304292	0.391383	HI+	1	1	2
7.55_268.9979m/z	0.439364	0.02875	0.214556	0.00440867	0.243346	0.406906	0.395475	HI+	1	1	2
7.55_351.0000m/z	0.399869	0.0541264	0.251513	0.00258949	0.275327	0.481048	0.380448	HI+	1	1	2
7.55_468.0166n	0.397719	0.0301203	0.190623	0.00459586	0.235914	0.420371	0.351658	HI+	1	1	2
7.55_515.0054m/z	0.493002	0.0320902	0.176823	0.00688573	0.244557	0.463079	0.345497	HI+	1	1	2
7.55_597.0074m/z	0.505381	0.0255062	0.17598	0.0053682	0.282204	0.457491	0.362091	HI+	1	1	2
7.55_627.9403n	0.206746	0.18926	0.195012	0.00626333	0.0880719	0.535362	0.24482	HI+	1	1	2
7.55_679.0099m/z	0.50976	0.0256703	0.175268	0.00735002	0.277988	0.464934	0.352223	HI+	1	1	2
7.55_791.9436n	0.581071	0.865797	0.157105	0.00151422	0.0325175	0.344709	0.177365	HI+	1	1	2
7.63_357.2403m/z	0.221973	0.0481417	0.788869	0.000305573	0.464487	0.870045	0.46167	HI+	1	1	2
7.64_502.8215m/z	0.16096	0.613295	0.553843	0.00386582	0.341759	0.584875	0.50914	HI+	1	1	2
7.70_666.2186n	0.663609	0.27063	0.00405372	0.738514	0.231025	0.486556	0.351795	HI+	1	1	2
7.72_705.1807m/z	0.417501	0.762109	0.0075134	0.920206	0.09996	0.619927	0.164725	HI+	1	1	2
7.78_495.2521m/z	0.259621	0.708975	0.00576207	0.223906	0.359057	0.936893	0.732412	HI+	1	1	2
7.95_828.2703n	0.722006	0.370773	0.00285694	0.327144	0.131257	0.716723	0.320124	HI+	1	1	2
7.97_345.2203m/z	0.878928	0.478589	0.446696	0.182987	0.00988411	0.0369328	0.053591	HI+	1	1	2
8.07_960.5136m/z	0.658444	0.450733	0.0023047	0.0119362	0.748463	0.297753	0.443807	HI+	1	1	2
8.12_1072.4019n	0.130155	0.0835311	0.000443787	0.419806	0.663949	0.936782	0.377481	HI+	1	1	2
8.39_379.2062m/z	0.550187	0.941757	0.00949671	0.576628	0.127017	0.081919	0.646378	HI+	1	1	2
8.62_561.2992m/z	0.0424735	0.135969	0.00588666	0.234467	0.065847	0.346535	0.818681	HI+	1	1	2
8.79_156.0753m/z	0.57788	0.548217	0.00935025	0.129386	0.887822	0.385866	0.702236	HI+	1	1	2
8.85_437.7129m/z	0.504982	0.436013	0.00902991	0.0898906	0.0227063	0.387944	0.940194	HI+	1	1	2
8.90_881.4203n	0.659353	0.659352	0.00910686	0.510486	0.0908036	0.549535	0.624978	HI+	1	1	2
8.97_737.3544m/z	0.229854	0.109507	0.00621012	0.343011	0.0253404	0.961195	0.0801696	HI+	1	1	2
8.98_680.3382m/z	0.358058	0.615475	0.000641853	0.143982	0.347909	0.921248	0.707026	HI+	1	1	2
9.33_230.1383m/z	0.790632	0.273708	0.00655012	0.780221	0.985577	0.214432	0.535558	HI+	1	1	2
9.65_423.2330m/z	0.319372	0.490429	0.00699415	0.16534	0.0327445	0.356442	0.0595304	HI+	1	1	2
9.86_359.2021m/z	0.0523279	0.201854	0.00577191	0.332447	0.456965	0.258208	0.977985	HI+	1	1	2
10.02_611.8091m/z	0.801847	0.167602	0.00978628	0.0832963	0.28991	0.554884	0.578639	HI+	1	1	2
10.05_372.2221m/z	0.476104	0.380662	0.00291276	0.17289	0.0825322	0.193551	0.66295	HI+	1	1	2
1.01_188.9841m/z	0.345817	0.683805	0.560503	0.0489931	0.33326	0.00688827	0.948502	HI-	1	1	2
1.03_294.2627n	0.937683	0.277607	0.00914549	0.494084	0.380192	0.435419	0.597665	HI-	1	1	2
3.00_303.0160m/z	0.472533	0.813983	0.709889	0.751932	0.00139575	0.63635	0.108446	HI-	1	1	2
3.78_147.0658m/z	0.627242	0.828961	0.944962	0.481022	0.497308	0.00571728	0.942386	HI-	1	1	2
4.04_240.0287n	0.855039	0.127627	0.00109444	0.490991	0.167303	0.582455	0.50036	HI-	1	1	2
4.08_488.1050m/z	0.966062	0.492444	0.00485672	0.402212	0.0426558	0.154514	0.22729	HI-	1	1	2
4.38_438.1356m/z	0.291646	0.765939	0.00226808	0.441732	0.607391	0.966769	0.314029	HI-	1	1	2
4.40_472.0423m/z	0.687876	0.414452	0.00259852	0.549276	0.187358	0.447542	0.178115	HI-	1	1	2
4.48_392.1179m/z	0.95635	0.639914	0.00313657	0.925511	0.242019	0.184886	0.380434	HI-	1	1	2
4.94_325.0865m/z	0.439044	0.158533	0.00333118	0.385797	0.518766	0.267764	0.631899	HI-	1	1	2
5.06_220.0807m/z	0.28263	0.233687	7.23125e-05	0.285072	0.0560256	0.22007	0.40417	HI-	1	1	2
5.06_283.0771m/z	0.812051	0.256272	0.000482196	0.979152	0.36598	0.289554	0.630126	HI-	1	1	2
5.12_256.0579m/z	0.504777	0.672453	0.00378194	0.64078	0.747711	0.0664038	0.807087	HI-	1	1	2
5.12_258.0553m/z	0.422651	0.184387	0.00412228	0.37098	0.457409	0.145921	0.459531	HI-	1	1	2
5.15_430.2776n	0.885316	0.369269	0.000522861	0.0376861	0.364354	0.525774	0.571873	HI-	1	1	2
5.24_442.1921m/z	0.665315	0.58214	0.000192437	0.33708	0.0913884	0.0583679	0.21052	HI-	1	1	2
5.26_625.3925m/z	0.892091	0.642016	0.00243303	0.548874	0.297414	0.163639	0.917756	HI-	1	1	2
5.28_234.0807n	0.520466	0.852444	9.98743e-05	0.534548	0.185414	0.351056	0.573022	HI-	1	1	2
5.34_113.0206m/z	0.186575	0.39532	0.00377594	0.332692	0.0289438	0.526778	0.154316	HI-	1	1	2
5.34_350.1075m/z	0.6672	0.401129	0.000705081	0.397439	0.364224	0.153671	0.410155	HI-	1	1	2
5.34_420.1624n	0.162722	0.0928514	0.177645	0.752004	0.126314	0.00119767	0.0697549	HI-	1	1	2
5.35_215.0321m/z	0.959315	0.0378813	0.00105185	0.695667	0.555569	0.98934	0.16571	HI-	1	1	2
5.35_217.0295m/z	0.788669	0.0156676	0.000761625	0.616241	0.994154	0.95266	0.197739	HI-	1	1	2
5.38_229.0802m/z	0.735917	0.0243294	0.0968301	0.962351	0.392544	0.00950549	0.213861	HI-	1	1	2
5.39_246.0871m/z	0.259829	0.871182	0.0920728	0.472101	0.810393	0.000351626	0.228048	HI-	1	1	2
5.39_324.0636m/z	0.513556	0.130056	0.0412613	0.83006	0.29734	0.00978253	0.0998594	HI-	1	1	2
5.44_292.1030m/z	0.525698	0.111475	9.76286e-06	0.0758037	0.247185	0.015826	0.691887	HI-	1	1	2
5.45_244.0466n	0.855654	0.885391	0.321029	0.00161195	0.599143	0.0894067	0.483673	HI-	1	1	2
5.48_277.9375n	0.794443	0.233347	0.00262619	0.886622	0.0350634	0.104817	0.0969149	HI-	1	1	2
5.50_470.2105n	0.0804094	0.109442	0.00323324	0.0289011	0.205085	0.169083	0.242454	HI-	1	1	2
5.58_256.0586m/z	0.405608	0.532803	0.000571994	0.128171	0.684722	0.394587	0.58341	HI-	1	1	2
5.59_258.0560m/z	0.466315	0.498229	0.000550218	0.120628	0.553266	0.333491	0.563329	HI-	1	1	2
5.71_585.3239m/z	0.0933908	0.018675	0.00420004	0.944998	0.516001	0.186644	0.85139	HI-	1	1	2
5.84_216.0391n	0.459646	0.275851	0.0014691	0.153094	0.146335	0.826502	0.207297	HI-	1	1	2
5.84_403.2184m/z	0.416485	0.031176	0.00426832	0.410017	0.160851	0.731466	0.287742	HI-	1	1	2
5.97_336.0552n	0.12038	0.633694	0.106351	0.111208	0.707305	0.00498629	0.697922	HI-	1	1	2
6.09_180.0622n	0.826054	0.681184	0.000295989	0.520763	0.0537706	0.567558	0.132238	HI-	1	1	2
6.09_217.0281m/z	0.451705	0.565797	0.00238586	0.152636	0.7964	0.653766	0.150242	HI-	1	1	2
6.10_323.0965m/z	0.266825	0.705355	0.0132063	0.283164	0.0096143	0.378492	0.304135	HI-	1	1	2
6.24_458.1139m/z	0.496073	0.178804	0.00895099	0.257658	0.44164	0.292507	0.714201	HI-	1	1	2
6.25_291.0946n	0.91792	0.82495	0.00425509	0.123524	0.753092	0.902995	0.179679	HI-	1	1	2
6.62_377.0843m/z	0.922231	0.0440363	6.81857e-05	0.727979	0.649694	0.392808	0.540113	HI-	1	1	2
6.62_379.0834m/z	0.499673	0.166228	4.65014e-05	0.734475	0.0971599	0.5343	0.650013	HI-	1	1	2
6.63_281.0874m/z	0.803652	0.48263	0.000980776	0.491984	0.220948	0.239548	0.84982	HI-	1	1	2
6.63_404.1025m/z	0.970207	0.100393	0.000105093	0.347696	0.955938	0.236077	0.73279	HI-	1	1	2
6.70_431.1417n	0.910666	0.57957	0.000127953	0.834237	0.185539	0.975904	0.988228	HI-	1	1	2
6.71_308.0976m/z	0.397239	0.279932	0.00303785	0.984593	0.405153	0.530796	0.304788	HI-	1	1	2
6.74_298.0681m/z	0.64656	0.21127	0.00276292	0.930929	0.169274	0.500463	0.568499	HI-	1	1	2
6.77_379.0838m/z	0.245884	0.23351	0.000139144	0.219981	0.0568498	0.578926	0.825765	HI-	1	1	2
6.79_282.0943n	0.748138	0.27918	0.000909653	0.176567	0.308374	0.644448	0.229559	HI-	1	1	2
6.79_405.1095n	0.595836	0.0700176	0.000103599	0.629389	0.384804	0.331609	0.866523	HI-	1	1	2
6.80_161.0450m/z	0.870615	0.280071	0.000209486	0.271536	0.903636	0.524921	0.627372	HI-	1	1	2
6.80_342.1149n	0.632572	0.0610213	0.000189889	0.756665	0.762039	0.440007	0.659644	HI-	1	1	2
7.35_438.2086m/z	0.596546	0.883521	0.00581979	0.110914	0.484962	0.137922	0.90698	HI-	1	1	2
7.39_548.8958m/z	0.312995	0.318067	0.82501	0.0083249	0.965659	0.31345	0.928544	HI-	1	1	2
7.39_746.8491m/z	0.310809	0.124253	0.592639	0.00613455	0.234739	0.486099	0.380195	HI-	1	1	2
7.40_136.0361n	0.292336	0.336866	0.668178	0.000624137	0.109254	0.212939	0.668825	HI-	1	1	2
7.40_317.9526n	0.614552	0.169098	0.510186	0.00221034	0.297441	0.927904	0.639677	HI-	1	1	2
7.40_450.9196m/z	0.35182	0.204513	0.595926	0.00387941	0.145199	0.68336	0.988696	HI-	1	1	2
7.43_116.0702m/z	0.943066	0.873526	0.00110734	0.496385	0.567546	0.689369	0.905421	HI-	1	1	2
7.51_762.0510n	0.918111	0.162717	0.147765	0.00302555	0.369228	0.233727	0.698153	HI-	1	1	2
8.15_406.0635m/z	0.334199	0.175091	0.000449605	0.507721	0.291769	0.990207	0.396151	HI-	1	1	2
9.62_815.4413m/z	0.443867	0.420074	0.400174	0.66643	0.00709649	0.592964	0.114255	HI-	1	1	2
1.78_153.0651m/z	0.00415923	0.550934	0.120744	0.0032265	0.141321	0.581467	0.722936		1	1	1
8.35_160.1319m/z	0.103253	0.00585388	0.00817511	0.298468	0.526444	0.454546	0.554866		1	1	1
2.08_169.0347m/z	0.719049	0.377219	0.631269	0.0189218	0.375827	0.568746	0.920806		0	1	2
2.38_136.0372n	0.0620197	0.0338082	0.25885	0.395732	0.133619	0.718375	0.718451		0	1	2
3.28_230.1854m/z	0.0985254	0.24529	0.262329	0.321953	0.36637	0.846674	0.944777		0	1	2
3.50_230.1855m/z	0.0281759	0.120281	0.457254	0.204136	0.23736	0.761861	0.978113		0	1	2
3.54_218.1379m/z	0.164385	0.654051	0.89517	0.437509	0.230286	0.532163	0.141425		0	1	2
3.69_236.1229n	0.721581	0.265217	0.963736	0.565793	0.789866	0.485971	0.944952		0	1	2
3.72_1066.5507n	0.685574	0.303164	0.0537288	0.702758	0.393654	0.831942	0.777968		0	1	2
3.73_196.0960m/z	0.605709	0.0341331	0.0182547	0.150732	0.209307	0.567996	0.676846		0	1	2
3.74_427.7212m/z	0.547133	0.341039	0.129829	0.219149	0.150424	0.992848	0.543274		0	1	2
3.80_584.2075m/z	0.320713	0.102878	0.387841	0.871003	0.366005	0.984551	0.887772		0	1	2
3.81_153.0645m/z	0.0279117	0.69864	0.0426943	0.0113848	0.101656	0.135118	0.834137		0	1	2
3.86_136.0373n	0.11422	0.809159	0.984047	0.179895	0.77779	0.462579	0.405118		0	1	2
3.86_268.0799n	0.028669	0.0842277	0.0815441	0.296937	0.445094	0.428388	0.3506		0	1	2
3.87_1054.4526n	0.421803	0.96244	0.0336918	0.606708	0.786577	0.835429	0.796358		0	1	2
3.89_558.2023m/z	0.534491	0.801537	0.265675	0.64375	0.722545	0.81851	0.521737		0	1	2
3.89_592.7022m/z	0.0925063	0.343393	0.192351	0.778368	0.358803	0.772375	0.400968		0	1	2
3.97_283.0907n	0.289574	0.913284	0.253618	0.241332	0.891924	0.896014	0.139124		0	1	2
4.02_367.1966m/z	0.291151	0.184503	0.0214023	0.952958	0.0520444	0.282268	0.980424		0	1	2
4.05_600.3617n	0.718492	0.266382	0.0760917	0.440395	0.898802	0.567312	0.456918		0	1	2
4.05_928.5202n	0.176984	0.713896	0.0364023	0.279282	0.0298566	0.798309	0.011683		0	1	2
4.10_595.3187n	0.864311	0.9999	0.0288099	0.0622848	0.294916	0.0626697	0.193329		0	1	2
4.17_560.7146m/z	0.126466	0.579689	0.0688743	0.791628	0.460367	0.299601	0.851524		0	1	2
4.19_551.2692n	0.324013	0.174198	0.315754	0.660547	0.922301	0.529592	0.199865		0	1	2
4.21_327.1740n	0.248909	0.239717	0.133471	0.989519	0.221661	0.678263	0.871839		0	1	2
4.22_996.5379n	0.515245	0.310703	0.477458	0.596839	0.376138	0.82931	0.193303		0	1	2
4.24_267.0958n	0.0414389	0.229533	0.164878	0.304954	0.48899	0.373172	0.916785		0	1	2
4.28_710.3810m/z	0.86679	0.130973	0.0408607	0.721847	0.840073	0.077835	0.97074		0	1	2
4.28_747.3290n	0.461677	0.866235	0.0469918	0.548565	0.713048	0.0209691	0.555842		0	1	2
4.29_709.3761n	0.596208	0.103194	0.0481176	0.765038	0.792047	0.0614442	0.692226		0	1	2
4.29_942.4120m/z	0.496398	0.99752	0.0910711	0.527696	0.67599	0.069959	0.713295		0	1	2
4.30_377.6762m/z	0.384342	0.0178025	0.107796	0.264722	0.820379	0.141461	0.865541		0	1	2
4.30_526.2958m/z	0.814809	0.204266	0.184149	0.730264	0.76833	0.244146	0.846375		0	1	2
4.31_378.1774m/z	0.302369	0.0462064	0.120392	0.282366	0.68452	0.258163	0.686657		0	1	2
4.31_568.7444m/z	0.933017	0.566117	0.210163	0.810614	0.635419	0.235431	0.681332		0	1	2
4.31_693.3780n	0.638072	0.0800918	0.384623	0.796647	0.449716	0.889495	0.209004		0	1	2
4.31_715.3604n	0.607197	0.047951	0.276884	0.921346	0.650834	0.269664	0.267579		0	1	2
4.33_347.6975m/z	0.104826	0.100579	0.323205	0.887479	0.955281	0.560007	0.773109		0	1	2
4.33_579.7362m/z	0.742097	0.902069	0.144919	0.971403	0.665724	0.192626	0.91867		0	1	2
4.33_582.7409m/z	0.229259	0.029046	0.0712903	0.365879	0.535778	0.339599	0.955825		0	1	2
4.33_587.7216m/z	0.486059	0.276711	0.276175	0.702936	0.393232	0.30399	0.724525		0	1	2
4.33_622.2262m/z	0.825813	0.12433	0.32046	0.622645	0.420723	0.740502	0.843855		0	1	2
4.34_424.7341m/z	0.497901	0.179838	0.10839	0.352811	0.368108	0.436703	0.87104		0	1	2
4.34_605.7432m/z	0.363392	0.0559521	0.179114	0.863422	0.299376	0.115799	0.639016		0	1	2
4.34_764.4062n	0.828071	0.279366	0.0323388	0.230184	0.438317	0.937223	0.747595		0	1	2
4.36_492.7456m/z	0.480111	0.17345	0.115973	0.621469	0.7898	0.17504	0.989243		0	1	2
4.36_1156.5726n	0.684685	0.508063	0.0381334	0.628012	0.710125	0.52448	0.346073		0	1	2
4.37_322.1854m/z	0.236274	0.0595082	0.605719	0.799996	0.189282	0.0642197	0.633463		0	1	2
4.38_514.7282m/z	0.881214	0.158631	0.0412768	0.86978	0.815211	0.294711	0.862009		0	1	2
4.38_522.7144m/z	0.891309	0.137646	0.104502	0.712436	0.833609	0.707898	0.913398		0	1	2
4.38_1090.5861n	0.808359	0.640795	0.406883	0.792435	0.572145	0.0471699	0.812749		0	1	2
4.40_368.1946m/z	0.94813	0.976301	0.0563376	0.410485	0.197401	0.199806	0.807924		0	1	2
4.40_391.6923m/z	0.623675	0.913214	0.239719	0.101172	0.832055	0.520062	0.515432		0	1	2
4.45_719.3970n	0.301012	0.179442	0.2076	0.701745	0.205274	0.930346	0.457273		0	1	2
4.51_552.7796m/z	0.836764	0.615674	0.427721	0.643658	0.839259	0.253833	0.512012		0	1	2
4.51_1103.5450n	0.900774	0.688217	0.0190502	0.437003	0.212882	0.391997	0.977812		0	1	2
4.54_932.4801n	0.119601	0.732262	0.930705	0.615442	0.08653	0.964231	0.694547		0	1	2
4.55_994.5716n	0.159675	0.836889	0.665454	0.742633	0.0739761	0.205936	0.679496		0	1	2
4.56_515.1816m/z	0.43418	0.146948	0.0637168	0.899048	0.15122	0.65442	0.647236		0	1	2
4.58_251.1000n	0.761873	0.658431	0.0352319	0.0878257	0.734455	0.59671	0.988493		0	1	2
4.58_481.1892m/z	0.475162	0.93668	0.0681939	0.746172	0.12189	0.141362	0.508595		0	1	2
4.58_582.2742n	0.523729	0.756646	0.207122	0.716651	0.149142	0.123772	0.67667		0	1	2
4.58_894.4194n	0.718569	0.873747	0.217844	0.700754	0.151409	0.115452	0.977851		0	1	2
4.58_932.3688n	0.669179	0.887096	0.056797	0.823207	0.273718	0.0634387	0.510275		0	1	2
4.59_560.2285m/z	0.590385	0.103992	0.179066	0.494246	0.160291	0.739389	0.989962		0	1	2
4.59_1011.4838n	0.721525	0.064434	0.0814468	0.580235	0.251927	0.183523	0.564059		0	1	2
4.59_1027.4557n	0.971068	0.592903	0.0942308	0.549069	0.601024	0.152085	0.722793		0	1	2
4.60_1142.5301n	0.891695	0.304981	0.0207428	0.566233	0.292008	0.669531	0.748691		0	1	2
4.62_169.0968m/z	0.530714	0.782218	0.545567	0.628275	0.610034	0.441929	0.707876		0	1	2
4.64_996.5002n	0.879256	0.468453	0.173175	0.668409	0.0601	0.719963	0.452594		0	1	2
4.65_900.5436n	0.228378	0.353585	0.22725	0.574418	0.142334	0.487203	0.34435		0	1	2
4.66_587.7046m/z	0.707325	0.949842	0.0856279	0.45972	0.759365	0.170414	0.795767		0	1	2
4.66_590.7084m/z	0.41423	0.855072	0.196647	0.376816	0.897898	0.510617	0.701681		0	1	2
4.66_614.2188m/z	0.59262	0.564634	0.0474688	0.918088	0.504812	0.677782	0.896839		0	1	2
4.66_648.2108m/z	0.915136	0.184033	0.10058	0.648094	0.326522	0.174036	0.788931		0	1	2
4.68_622.2064m/z	0.551477	0.733316	0.0513223	0.862572	0.480981	0.107469	0.920748		0	1	2
4.69_1109.5747n	0.930978	0.774462	0.158207	0.451294	0.107101	0.453734	0.523062		0	1	2
4.70_296.6751m/z	0.327457	0.72881	0.534484	0.556578	0.0284416	0.769974	0.226886		0	1	2
4.71_374.7080m/z	0.564263	0.17102	0.184391	0.252982	0.122899	0.66013	0.364997		0	1	2
4.74_567.2367m/z	0.890718	0.45871	0.149656	0.548275	0.129885	0.817027	0.303695		0	1	2
4.74_1025.5000n	0.579664	0.69936	0.0544004	0.326902	0.271895	0.885327	0.687995		0	1	2
4.74_1041.4697n	0.623665	0.878465	0.0824278	0.831061	0.987774	0.695021	0.287728		0	1	2
4.76_417.7080m/z	0.903915	0.536815	0.0468207	0.414451	0.137764	0.791942	0.394879		0	1	2
4.76_1223.6117n	0.813789	0.227792	0.141921	0.915483	0.209086	0.162923	0.814459		0	1	2
4.77_232.1536m/z	0.654875	0.839089	0.0222192	0.774172	0.533357	0.404874	0.634964		0	1	2
4.77_428.2085m/z	0.262164	0.724903	0.127765	0.929629	0.103398	0.23228	0.913669		0	1	2
4.77_442.2051m/z	0.429651	0.968041	0.438077	0.921749	0.10153	0.903474	0.537256		0	1	2
4.77_554.7651m/z	0.465536	0.0431382	0.286591	0.58352	0.779379	0.598663	0.869282		0	1	2
4.77_764.3802n	0.604829	0.143455	0.0408023	0.117311	0.242609	0.879887	0.99054		0	1	2
4.77_957.5666n	0.787359	0.947559	0.0243674	0.283495	0.923464	0.518273	0.834903		0	1	2
4.77_1000.5531n	0.907981	0.427625	0.0886287	0.344839	0.370034	0.759542	0.817264		0	1	2
4.79_534.7437m/z	0.325375	0.061401	0.0917885	0.240326	0.723202	0.891314	0.731048		0	1	2
4.80_988.5455n	0.697024	0.0761422	0.0369222	0.183114	0.89575	0.46781	0.335904		0	1	2
4.85_407.2267m/z	0.724986	0.829341	0.173235	0.562637	0.613993	0.724878	0.513008		0	1	2
4.87_928.5454n	0.536652	0.43304	0.0924246	0.854124	0.451751	0.344266	0.90666		0	1	2
4.91_349.1864m/z	0.732508	0.411253	0.024107	0.395719	0.17697	0.284194	0.662507		0	1	2
4.92_486.6878m/z	0.122902	0.491956	0.140138	0.626594	0.473745	0.749076	0.441678		0	1	2
4.92_1121.5133n	0.0993788	0.552614	0.312028	0.816049	0.085765	0.199267	0.165353		0	1	2
4.93_504.7081m/z	0.25109	0.457933	0.292674	0.888045	0.472674	0.422424	0.687832		0	1	2
4.94_511.7658m/z	0.594447	0.423918	0.141951	0.909059	0.471487	0.22667	0.854543		0	1	2
4.94_719.3961n	0.881771	0.372683	0.563377	0.844914	0.760901	0.6828	0.772256		0	1	2
4.95_513.2016m/z	0.313478	0.704837	0.16277	0.826447	0.604992	0.118083	0.827009		0	1	2
4.95_526.2970m/z	0.94912	0.536812	0.368644	0.692364	0.296978	0.191007	0.629989		0	1	2
4.95_911.4222n	0.660772	0.814357	0.0571421	0.760124	0.383615	0.1787	0.874599		0	1	2
4.96_521.1893m/z	0.697899	0.747327	0.720891	0.133326	0.82432	0.595893	0.33231		0	1	2
5.01_430.7156m/z	0.497056	0.349748	0.430375	0.617862	0.139043	0.594956	0.0784173		0	1	2
5.01_447.2255m/z	0.462151	0.211916	0.463988	0.847344	0.759027	0.767311	0.767208		0	1	2
5.05_383.1795m/z	0.844585	0.173432	0.147788	0.592131	0.403697	0.119448	0.183653		0	1	2
5.06_345.2013m/z	0.274298	0.762157	0.146964	0.485021	0.0354166	0.369993	0.936885		0	1	2
5.06_606.7601m/z	0.969795	0.4506	0.0212468	0.225197	0.507224	0.547945	0.604337		0	1	2
5.06_641.2594m/z	0.842223	0.63251	0.146565	0.155757	0.513402	0.738015	0.773931		0	1	2
5.06_1129.5810n	0.806239	0.840522	0.568862	0.137163	0.483585	0.925336	0.705996		0	1	2
5.06_1151.5681n	0.870097	0.818106	0.147809	0.0566615	0.652446	0.752674	0.745487		0	1	2
5.09_316.6734m/z	0.108204	0.971105	0.242957	0.998021	0.0389163	0.412458	0.0168179		0	1	2
5.09_445.2244m/z	0.206993	0.403448	0.081375	0.873257	0.933702	0.157306	0.0800298		0	1	2
5.10_1134.5035n	0.919772	0.547926	0.0195691	0.35808	0.278053	0.229208	0.288536		0	1	2
5.10_1262.5620n	0.956784	0.554244	0.0274923	0.152158	0.401399	0.250591	0.302594		0	1	2
5.12_464.2424m/z	0.605385	0.623392	0.291634	0.550238	0.817048	0.798999	0.992735		0	1	2
5.16_466.2351m/z	0.629832	0.466383	0.0424875	0.778382	0.0811205	0.828514	0.408933		0	1	2
5.16_492.1994m/z	0.63296	0.416206	0.0164298	0.102249	0.167026	0.736526	0.405482		0	1	2
5.16_916.4396n	0.8406	0.645051	0.0108673	0.157018	0.190023	0.763271	0.845761		0	1	2
5.16_954.3916n	0.627341	0.712116	0.0233665	0.267311	0.968578	0.846306	0.652578		0	1	2
5.19_630.2825m/z	0.960676	0.563102	0.100022	0.331244	0.160723	0.639646	0.530652		0	1	2
5.19_1192.6101n	0.867343	0.648345	0.0456451	0.318757	0.164612	0.997381	0.699732		0	1	2
5.21_359.2041m/z	0.390975	0.0698639	0.0292225	0.292522	0.0228901	0.685279	0.318491		0	1	2
5.22_373.7122m/z	0.812597	0.535573	0.223367	0.931697	0.826648	0.187307	0.668856		0	1	2
5.22_534.7429m/z	0.744673	0.631378	0.333822	0.972023	0.117246	0.0593476	0.340685		0	1	2
5.23_180.0642n	0.582656	0.102605	0.0564639	0.134472	0.0856214	0.270615	0.800471		0	1	2
5.23_498.7170m/z	0.268684	0.205089	0.392471	0.91254	0.177958	0.80397	0.0462234		0	1	2
5.23_524.2329m/z	0.533	0.378413	0.905889	0.788465	0.794717	0.0345982	0.288272		0	1	2
5.23_525.2332m/z	0.588299	0.225695	0.289054	0.777168	0.179752	0.125201	0.828656		0	1	2
5.24_433.7215m/z	0.759536	0.333523	0.123958	0.248046	0.970169	0.3593	0.502734		0	1	2
5.24_487.7247m/z	0.149086	0.989257	0.186056	0.751234	0.487041	0.183452	0.136172		0	1	2
5.24_490.7302m/z	0.387778	0.122604	0.578921	0.981522	0.038563	0.620803	0.411885		0	1	2
5.24_599.9414m/z	0.707348	0.0888044	0.354671	0.147558	0.773593	0.641162	0.306478		0	1	2
5.24_790.3802m/z	0.0312204	0.136891	0.17522	0.910451	0.560992	0.508052	0.881471		0	1	2
5.26_476.7359m/z	0.569785	0.956924	0.140733	0.497377	0.673454	0.299397	0.919662		0	1	2
5.26_479.7392m/z	0.395875	0.185161	0.0972282	0.843809	0.0963328	0.749551	0.117064		0	1	2
5.26_526.2966m/z	0.30546	0.248717	0.272024	0.91936	0.142742	0.853349	0.182324		0	1	2
5.26_538.3146n	0.399855	0.109494	0.0238873	0.420407	0.0540683	0.569591	0.0385365		0	1	2
5.26_642.7821m/z	0.676115	0.630995	0.0998935	0.263754	0.966549	0.601894	0.973668		0	1	2
5.26_677.2864m/z	0.693712	0.0590127	0.0501362	0.132872	0.871666	0.699275	0.589584		0	1	2
5.26_913.5022n	0.208854	0.284674	0.0669636	0.964498	0.142296	0.565499	0.164583		0	1	2
5.26_1730.8576n	0.53802	0.189126	0.108198	0.251522	0.888101	0.617164	0.446648		0	1	2
5.28_631.7907m/z	0.534474	0.0540534	0.0402214	0.196696	0.751351	0.761003	0.911501		0	1	2
5.28_913.5001n	0.167752	0.364739	0.214475	0.646474	0.146288	0.581692	0.425972		0	1	2
5.28_1708.8765n	0.457332	0.140924	0.126431	0.187501	0.901598	0.334978	0.291257		0	1	2
5.29_946.4903n	0.403587	0.474458	0.152245	0.256693	0.679467	0.184059	0.981152		0	1	2
5.29_1095.6002n	0.372489	0.90762	0.141614	0.0200486	0.940013	0.0391016	0.894868		0	1	2
5.32_748.4074m/z	0.792626	0.107236	0.219324	0.889582	0.444612	0.895494	0.671337		0	1	2
5.32_987.4752n	0.800056	0.193654	0.0576734	0.252545	0.328468	0.585024	0.980028		0	1	2
5.33_601.8216m/z	0.987939	0.0746158	0.0152265	0.53353	0.245824	0.704186	0.793501		0	1	2
5.34_527.7178m/z	0.791108	0.138422	0.0781398	0.305689	0.313747	0.545448	0.943695		0	1	2
5.34_861.4422n	0.0851849	0.256953	0.0355698	0.0914955	0.115725	0.620517	0.425253		0	1	2
5.39_396.6889m/z	0.357741	0.360782	0.510235	0.417897	0.766416	0.711999	0.210517		0	1	2
5.39_1141.6486n	0.620144	0.0974607	0.0947729	0.260149	0.225789	0.38481	0.583031		0	1	2
5.42_688.3544n	0.554002	0.872997	0.0556913	0.192898	0.0776689	0.609081	0.231047		0	1	2
5.43_507.7580m/z	0.636092	0.121321	0.244968	0.594388	0.378143	0.986275	0.406886		0	1	2
5.43_933.4785n	0.376798	0.31165	0.948727	0.938675	0.119055	0.0837079	0.235199		0	1	2
5.44_619.2725m/z	0.496018	0.281474	0.796961	0.311994	0.232668	0.136826	0.518577		0	1	2
5.44_782.4417n	0.956716	0.607977	0.507215	0.911756	0.549953	0.312802	0.123946		0	1	2
5.44_798.4248n	0.300662	0.213191	0.305874	0.948638	0.298856	0.204687	0.117938		0	1	2
5.46_1766.8691n	0.369768	0.284326	0.205328	0.0778932	0.66322	0.111888	0.554729		0	1	2
5.46_1839.8840n	0.669458	0.850714	0.935367	0.915798	0.468229	0.677066	0.0292639		0	1	2
5.48_745.3759n	0.836665	0.926395	0.937741	0.665133	0.256815	0.526548	0.9525		0	1	2
5.49_484.7525m/z	0.779783	0.145805	0.158547	0.851978	0.840357	0.248425	0.649779		0	1	2
5.50_561.2197m/z	0.230997	0.876362	0.383655	0.711827	0.464729	0.761509	0.462698		0	1	2
5.51_519.2411m/z	0.979251	0.714942	0.0588538	0.647624	0.635559	0.13582	0.742684		0	1	2
5.51_526.2957m/z	0.946161	0.494319	0.115152	0.881937	0.646371	0.0906634	0.853479		0	1	2
5.51_553.2344m/z	0.735188	0.446512	0.138152	0.993912	0.925209	0.0192364	0.618382		0	1	2
5.51_561.7277m/z	0.380443	0.205542	0.104643	0.809617	0.746917	0.0269447	0.583124		0	1	2
5.51_970.5238n	0.976373	0.525244	0.082223	0.795094	0.758932	0.115706	0.941201		0	1	2
5.51_1008.4745n	0.799177	0.703054	0.0528666	0.589147	0.582198	0.0621231	0.64097		0	1	2
5.51_1093.4390n	0.075747	0.778843	0.222623	0.894138	0.891711	0.0793409	0.486166		0	1	2
5.58_1865.9111n	0.477295	0.0947459	0.0447158	0.147144	0.624336	0.181691	0.656221		0	1	2
5.59_592.7547m/z	0.662431	0.697777	0.180874	0.0760593	0.381997	0.349952	0.986358		0	1	2
5.59_1117.5495n	0.785138	0.749231	0.25485	0.752315	0.515135	0.128815	0.910364		0	1	2
5.60_438.7314m/z	0.490098	0.747588	0.36133	0.283099	0.0538092	0.0305261	0.0546828		0	1	2
5.60_626.7473m/z	0.26429	0.401916	0.46115	0.323097	0.423042	0.31048	0.966152		0	1	2
5.60_635.2395m/z	0.813516	0.309136	0.612133	0.0375948	0.401329	0.215535	0.468603		0	1	2
5.60_1247.6236n	0.41797	0.205892	0.0421409	0.284246	0.90454	0.738246	0.160291		0	1	2
5.60_1291.5876n	0.706613	0.104577	0.0771245	0.0648789	0.553426	0.638898	0.0367103		0	1	2
5.61_504.2788m/z	0.64216	0.294956	0.0817596	0.493183	0.950752	0.869913	0.626014		0	1	2
5.62_1010.5539n	0.0610182	0.646325	0.141334	0.63762	0.286657	0.504664	0.195818		0	1	2
5.62_1032.5348n	0.234212	0.596226	0.941443	0.954561	0.065627	0.636549	0.117992		0	1	2
5.66_477.1977m/z	0.887028	0.275089	0.102424	0.0265195	0.473135	0.0531717	0.475176		0	1	2
5.66_526.2960m/z	0.56785	0.315125	0.170443	0.868757	0.261652	0.143205	0.728465		0	1	2
5.66_712.2880m/z	0.460661	0.415154	0.0760737	0.019503	0.127684	0.539467	0.84695		0	1	2
5.66_1340.6425n	0.623637	0.336906	0.0309064	0.10619	0.335092	0.595486	0.588853		0	1	2
5.68_446.2377m/z	0.930405	0.140786	0.042463	0.313745	0.387044	0.896442	0.90808		0	1	2
5.69_583.7400m/z	0.775654	0.0254957	0.205939	0.258947	0.930084	0.066092	0.545603		0	1	2
5.69_618.2401m/z	0.801633	0.039178	0.780467	0.855055	0.0663313	0.0806322	0.574245		0	1	2
5.69_738.2957m/z	0.761853	0.680881	0.150282	0.151303	0.681369	0.202237	0.807651		0	1	2
5.69_1362.6244n	0.841106	0.232393	0.0113448	0.0804044	0.326369	0.866353	0.801602		0	1	2
5.71_634.7356n	0.199761	0.0612163	0.31636	0.898682	0.326492	0.222662	0.319891		0	1	2
5.71_960.5009n	0.97095	0.916188	0.0388101	0.30412	0.47935	0.661011	0.782712		0	1	2
5.73_1196.6556n	0.193082	0.312675	0.141173	0.246271	0.351303	0.0678665	0.0822848		0	1	2
5.78_842.4633n	0.202557	0.799607	0.137028	0.449139	0.813422	0.599879	0.962675		0	1	2
5.80_1305.7431n	0.352815	0.46673	0.595808	0.37148	0.885171	0.488386	0.767319		0	1	2
5.82_451.7384m/z	0.695536	0.288423	0.0129042	0.597072	0.112095	0.140052	0.988027		0	1	2
5.84_478.2279m/z	0.121276	0.0750201	0.0149342	0.989481	0.277854	0.880073	0.737108		0	1	2
5.91_452.7647m/z	0.494928	0.157206	0.106401	0.189334	0.494468	0.182843	0.466751		0	1	2
5.92_853.4303n	0.277776	0.0487061	0.114328	0.63846	0.456288	0.135299	0.0586969		0	1	2
5.99_377.1967m/z	0.130367	0.300356	0.0148651	0.127837	0.596085	0.653509	0.0862982		0	1	2
6.01_493.2648m/z	0.469636	0.627888	0.0446896	0.54786	0.37949	0.263121	0.758434		0	1	2
6.02_493.7584m/z	0.0334657	0.0810197	0.0599764	0.626612	0.288597	0.384965	0.474067		0	1	2
6.02_561.2968m/z	0.655198	0.681707	0.0609702	0.699335	0.354759	0.382608	0.581928		0	1	2
6.04_1113.6256n	0.141602	0.110479	0.203754	0.461756	0.842732	0.570207	0.434994		0	1	2
6.06_246.1694m/z	0.255153	0.646858	0.246356	0.622122	0.187065	0.183789	0.0306595		0	1	2
6.14_1015.5056n	0.666189	0.915937	0.0167468	0.489419	0.241271	0.461269	0.37026		0	1	2
6.25_441.2266m/z	0.430011	0.145942	0.0256854	0.295273	0.733226	0.539121	0.972167		0	1	2
6.27_706.4033n	0.250659	0.679936	0.175003	0.0546321	0.0948501	0.429113	0.690422		0	1	2
6.28_470.7462m/z	0.697435	0.608239	0.325096	0.745413	0.268769	0.814862	0.773522		0	1	2
6.34_500.2656m/z	0.395956	0.995932	0.0211425	0.90545	0.130838	0.728388	0.936199		0	1	2
6.34_1078.5412n	0.8205	0.232579	0.272083	0.477814	0.427289	0.209959	0.939503		0	1	2
6.42_439.7313m/z	0.0850639	0.167483	0.983157	0.154549	0.760297	0.575335	0.265437		0	1	2
6.46_1449.8049n	0.201821	0.0453717	0.368405	0.525857	0.197524	0.699902	0.614074		0	1	2
6.51_295.1638m/z	0.207315	0.0953503	0.197685	0.635845	0.830052	0.857262	0.989794		0	1	2
6.55_499.2161m/z	0.493961	0.439321	0.0501778	0.340865	0.800094	0.142527	0.117976		0	1	2
6.56_523.0120m/z	0.476304	0.189285	0.20915	0.523501	0.561653	0.230516	0.666147		0	1	2
6.56_570.2896m/z	0.222616	0.118096	0.0337107	0.192101	0.715327	0.330882	0.794299		0	1	2
6.56_725.9876m/z	0.773148	0.226035	0.0700781	0.668617	0.426582	0.119599	0.699936		0	1	2
6.57_522.7613m/z	0.510117	0.181027	0.249963	0.541806	0.586449	0.205779	0.816711		0	1	2
6.57_2087.0154n	0.456768	0.177806	0.255519	0.507451	0.563038	0.304326	0.74373		0	1	2
6.60_1156.6239n	0.0625724	0.17652	0.323291	0.399511	0.360985	0.839958	0.158248		0	1	2
6.65_598.2936m/z	0.567876	0.941009	0.164892	0.268531	0.26487	0.386653	0.710443		0	1	2
6.67_491.2835n	0.681004	0.382885	0.0244674	0.121866	0.0101061	0.0130059	0.889608		0	1	2
6.70_519.2726m/z	0.916046	0.808304	0.0316317	0.321288	0.594122	0.517834	0.838922		0	1	2
6.71_554.2872m/z	0.866741	0.979946	0.0712039	0.299483	0.163577	0.427112	0.283828		0	1	2
6.75_1654.8410n	0.393549	0.304131	0.0327946	0.290852	0.468444	0.791085	0.906248		0	1	2
6.94_554.2875m/z	0.55405	0.233896	0.245294	0.531025	0.173159	0.572112	0.523061		0	1	2
6.94_687.2954m/z	0.491235	0.994192	0.30651	0.792233	0.0972196	0.0213364	0.712623		0	1	2
6.96_997.4857n	0.247822	0.499282	0.0827077	0.0903488	0.424746	0.130581	0.693929		0	1	2
6.98_717.3528n	0.83562	0.921159	0.0392925	0.620772	0.49199	0.107071	0.748961		0	1	2
7.09_432.7126m/z	0.606234	0.130377	0.314408	0.204865	0.874212	0.933436	0.58459		0	1	2
7.23_226.0827n	0.810646	0.23781	0.889268	0.369008	0.522367	0.699564	0.128874		0	1	2
7.26_1135.4987n	0.909101	0.366228	0.0320507	0.230532	0.566736	0.593525	0.842109		0	1	2
7.35_763.3887n	0.130065	0.477293	0.0405603	0.144814	0.151441	0.231853	0.595473		0	1	2
7.36_508.5230m/z	0.489325	0.0812965	0.261284	0.817341	0.347708	0.852912	0.144212		0	1	2
7.37_682.3691m/z	0.438399	0.301977	0.0834323	0.960849	0.140435	0.587943	0.255601		0	1	2
7.43_812.4441n	0.144964	0.877297	0.14122	0.578281	0.135717	0.951388	0.0523007		0	1	2
7.90_402.2458n	0.485168	0.0246585	0.0390715	0.935771	0.982833	0.469191	0.918554		0	1	2
7.96_655.3306n	0.293863	0.69564	0.0704226	0.0856653	0.261359	0.332218	0.467756		0	1	2
7.96_884.4976n	0.356656	0.816888	0.145255	0.19833	0.759031	0.295926	0.815058		0	1	2
7.97_475.1600m/z	0.391987	0.790734	0.869723	0.0617103	0.901612	0.529435	0.697171		0	1	2
7.97_640.7549m/z	0.835226	0.140462	0.487945	0.530107	0.446047	0.707671	0.942421		0	1	2
8.02_576.8283m/z	0.285361	0.884131	0.0426926	0.660359	0.248455	0.17569	0.730812		0	1	2
8.19_402.2678m/z	0.837239	0.229769	0.366218	0.64779	0.771437	0.161929	0.413232		0	1	2
8.30_643.3424m/z	0.107758	0.847502	0.0804125	0.296975	0.731315	0.900321	0.0956053		0	1	2
8.31_722.2872m/z	0.247095	0.763897	0.299138	0.0863446	0.0503745	0.998057	0.992426		0	1	2
8.37_1351.7362n	0.311165	0.252551	0.330302	0.975586	0.265067	0.484149	0.286649		0	1	2
8.38_848.3689n	0.374621	0.754236	0.306401	0.657585	0.0676262	0.0766579	0.205811		0	1	2
8.44_519.2963m/z	0.932311	0.0473069	0.241591	0.73027	0.759741	0.795577	0.861193		0	1	2
8.44_725.3269m/z	0.72967	0.0686486	0.287888	0.932241	0.282103	0.163644	0.825516		0	1	2
8.45_1421.6670n	0.426284	0.0685895	0.199285	0.413652	0.264816	0.42209	0.44115		0	1	2
8.49_715.3739n	0.967284	0.355802	0.313602	0.9218	0.863068	0.146821	0.804218		0	1	2
8.53_969.4911n	0.650305	0.848105	0.481244	0.437521	0.803187	0.95742	0.0634426		0	1	2
8.54_925.5278n	0.385088	0.835004	0.114277	0.343721	0.463341	0.810759	0.0864845		0	1	2
8.73_446.2936m/z	0.383218	0.327299	0.23301	0.590223	0.415231	0.928333	0.347138		0	1	2
8.83_612.8145m/z	0.147876	0.856034	0.020856	0.0571454	0.439001	0.213824	0.857307		0	1	2
8.85_1885.9551n	0.458223	0.451774	0.184795	0.046163	0.832099	0.180049	0.409203		0	1	2
8.91_665.8361m/z	0.892136	0.0786204	0.17312	0.172377	0.792468	0.293627	0.715432		0	1	2
8.95_541.2272m/z	0.252577	0.171877	0.660618	0.966146	0.708884	0.151764	0.45666		0	1	2
8.96_416.2830m/z	0.774578	0.162534	0.382631	0.441375	0.265658	0.980175	0.871667		0	1	2
8.97_867.4697n	0.479267	0.787253	0.203127	0.230098	0.896314	0.806336	0.800833		0	1	2
9.09_1510.8025n	0.513047	0.0992434	0.986282	0.233664	0.882831	0.171133	0.540225		0	1	2
9.21_691.3403m/z	0.68114	0.963648	0.431093	0.335325	0.137971	0.897589	0.309237		0	1	2
9.22_416.2834m/z	0.215669	0.37972	0.111584	0.688587	0.441664	0.370742	0.307061		0	1	2
9.23_694.3474m/z	0.913918	0.406216	0.0234262	0.118501	0.577774	0.729632	0.465312		0	1	2
9.29_534.3452m/z	0.356492	0.886399	0.607085	0.780387	0.206625	0.527958	0.194469		0	1	2
9.32_1421.7191n	0.884856	0.110244	0.169262	0.184203	0.0477502	0.163821	0.720075		0	1	2
9.35_1273.7095n	0.145893	0.42986	0.294435	0.232997	0.403624	0.806694	0.0332972		0	1	2
9.44_631.3135m/z	0.484265	0.895399	0.578996	0.626222	0.837256	0.233686	0.423757		0	1	2
9.51_460.3091m/z	0.331123	0.629642	0.584432	0.536665	0.172934	0.326763	0.124931		0	1	2
9.51_595.2563m/z	0.219972	0.261509	0.545108	0.298252	0.731433	0.231131	0.290064		0	1	2
9.52_554.2967m/z	0.236739	0.324618	0.700725	0.262675	0.948029	0.510315	0.262581		0	1	2
9.52_562.8083m/z	0.317189	0.610949	0.866787	0.355658	0.962799	0.689608	0.484712		0	1	2
9.52_578.3715m/z	0.774633	0.28514	0.496069	0.764797	0.817865	0.689603	0.423768		0	1	2
9.53_797.0529m/z	0.232004	0.0174406	0.030464	0.234658	0.535481	0.759299	0.190517		0	1	2
9.55_726.4443m/z	0.466587	0.542861	0.917995	0.229162	0.626312	0.172223	0.253515		0	1	2
9.56_832.8987m/z	0.121828	0.302033	0.0212794	0.149348	0.06585	0.215245	0.651339		0	1	2
9.58_2423.1755n	0.588474	0.257041	0.217884	0.527095	0.133743	0.862134	0.417727		0	1	2
9.74_462.2523m/z	0.692123	0.981959	0.897434	0.481106	0.942826	0.0956425	0.421546		0	1	2
9.74_622.3976m/z	0.943434	0.15081	0.383591	0.297316	0.0699555	0.92061	0.371291		0	1	2
9.74_667.3176m/z	0.117391	0.118578	0.0612517	0.221816	0.143595	0.0678749	0.209351		0	1	2
9.74_667.5685m/z	0.125735	0.0100448	0.075587	0.40895	0.072017	0.174305	0.363672		0	1	2
9.75_870.4140m/z	0.707755	0.364809	0.0985479	0.278271	0.530143	0.688485	0.416517		0	1	2
9.76_504.3353m/z	0.223884	0.541218	0.259464	0.986613	0.38862	0.505671	0.0498186		0	1	2
9.76_769.8785m/z	0.39155	0.0468189	0.302456	0.4162	0.837921	0.467368	0.397096		0	1	2
9.81_460.2924m/z	0.54564	0.80591	0.538972	0.956045	0.7978	0.532229	0.728902		0	1	2
9.82_698.3371m/z	0.139088	0.103652	0.540174	0.235917	0.113285	0.320184	0.585968		0	1	2
9.85_556.5404m/z	0.474252	0.744322	0.454642	0.943933	0.252626	0.271878	0.530417		0	1	2
9.85_556.7873m/z	0.526085	0.195561	0.628924	0.72719	0.213545	0.6981	0.798412		0	1	2
9.85_2200.1525n	0.818769	0.845704	0.905796	0.773185	0.348933	0.994396	0.915835		0	1	2
9.87_601.6501m/z	0.588721	0.908474	0.128497	0.22052	0.903169	0.39116	0.147639		0	1	2
9.93_503.7669m/z	0.354598	0.398147	0.156075	0.387808	0.251145	0.894841	0.961817		0	1	2
9.93_504.0178m/z	0.272593	0.371641	0.0916248	0.335585	0.181321	0.94453	0.708739		0	1	2
9.94_2011.0399n	0.355967	0.433862	0.152093	0.504016	0.150217	0.754729	0.657363		0	1	2
9.95_558.5914m/z	0.149318	0.341373	0.90311	0.852643	0.497347	0.0768509	0.0928035		0	1	2
9.95_771.6978m/z	0.778306	0.45042	0.194542	0.532818	0.0191655	0.0179747	0.453844		0	1	2
9.95_1589.8324n	0.0794009	0.752549	0.498601	0.794901	0.520252	0.1571	0.643746		0	1	2
9.95_1611.8137n	0.15904	0.475717	0.857809	0.667259	0.626277	0.650343	0.966366		0	1	2
9.97_667.7894m/z	0.385212	0.129534	0.584206	0.654244	0.139038	0.0119449	0.709874		0	1	2
9.97_684.2684m/z	0.830666	0.102701	0.744365	0.312979	0.173644	0.0596533	0.875778		0	1	2
9.97_741.4245n	0.908919	0.415127	0.0156954	0.626581	0.351697	0.0597864	0.583719		0	1	2
9.98_582.8065m/z	0.286412	0.190274	0.48125	0.483279	0.993047	0.561764	0.531247		0	1	2
9.98_610.8000n	0.511692	0.44707	0.821635	0.318221	0.267543	0.314439	0.8093		0	1	2
9.98_615.7800m/z	0.494871	0.148767	0.643904	0.585096	0.645945	0.529671	0.263367		0	1	2
9.99_548.3618m/z	0.0558183	0.330822	0.5611	0.876791	0.533426	0.122389	0.18095		0	1	2
10.00_381.8773m/z	0.101039	0.440049	0.0308987	0.809479	0.583519	0.616602	0.133737		0	1	2
10.06_1355.6282n	0.932383	0.354425	0.228453	0.451549	0.420077	0.244679	0.774016		0	1	2
10.07_504.3186m/z	0.826526	0.856456	0.337165	0.40779	0.435639	0.762036	0.653427		0	1	2
10.07_668.3560m/z	0.968183	0.578681	0.466807	0.329385	0.575081	0.248698	0.708562		0	1	2
10.07_692.8170m/z	0.943826	0.863748	0.336514	0.530275	0.838307	0.133015	0.744427		0	1	2
10.07_726.8115m/z	0.57376	0.712436	0.853344	0.37756	0.952729	0.581356	0.922092		0	1	2
10.07_734.7961m/z	0.232166	0.0583581	0.689624	0.968321	0.814888	0.644531	0.808991		0	1	2
10.07_1317.6740n	0.888326	0.418383	0.417974	0.450635	0.682233	0.270961	0.800627		0	1	2
10.10_1260.6508n	0.750746	0.629033	0.703467	0.480754	0.330708	0.426919	0.791806		0	1	2
10.12_704.3358m/z	0.447151	0.311123	0.465855	0.356222	0.0170188	0.035444	0.786189		0	1	2
10.12_938.4430m/z	0.172231	0.0412631	0.65857	0.0727328	0.060865	0.0275874	0.815788		0	1	2
10.18_592.3876m/z	0.0489082	0.292433	0.34986	0.760313	0.424917	0.356853	0.278958		0	1	2
10.19_1446.7872n	0.432898	0.508278	0.0753779	0.0717082	0.559578	0.721715	0.0571062		0	1	2
10.23_602.0759m/z	0.770893	0.187177	0.322803	0.865662	0.725225	0.102767	0.264051		0	1	2
10.23_602.3265m/z	0.420251	0.338598	0.684609	0.924504	0.905098	0.654782	0.366758		0	1	2
10.23_802.0970m/z	0.505377	0.519033	0.571935	0.88766	0.51006	0.469241	0.406948		0	1	2
10.25_539.2476m/z	0.565287	0.531434	0.0702368	0.257977	0.321129	0.421721	0.30198		0	1	2
10.29_1279.6588n	0.302299	0.537455	0.0599168	0.641193	0.962636	0.749565	0.147086		0	1	2
10.31_548.3444m/z	0.207328	0.819229	0.497092	0.823755	0.645673	0.810322	0.486362		0	1	2
10.31_649.3494m/z	0.349794	0.426042	0.0831391	0.753073	0.616115	0.79759	0.157741		0	1	2
10.31_673.8096m/z	0.250488	0.230998	0.112836	0.947576	0.730749	0.545493	0.192264		0	1	2
10.32_482.3059m/z	0.52969	0.487026	0.438536	0.199842	0.747482	0.321271	0.276457		0	1	2
10.32_1600.8618n	0.875328	0.46023	0.0959231	0.184958	0.62454	0.106435	0.361852		0	1	2
10.36_636.4134m/z	0.0581444	0.398139	0.456965	0.862964	0.859939	0.28773	0.197099		0	1	2
10.42_586.8207m/z	0.830054	0.577947	0.272083	0.0444864	0.906888	0.75975	0.333041		0	1	2
10.43_726.3865m/z	0.849955	0.321346	0.478781	0.66014	0.943427	0.10521	0.642895		0	1	2
10.43_1411.7488n	0.780137	0.0837432	0.206258	0.917679	0.729305	0.0331097	0.748889		0	1	2
10.44_1455.7131n	0.692078	0.339669	0.0605859	0.973286	0.690816	0.0662655	0.465566		0	1	2
10.48_500.4734m/z	0.633652	0.129368	0.116984	0.920394	0.405396	0.914422	0.808978		0	1	2
10.48_500.6739m/z	0.65511	0.793242	0.10687	0.910883	0.33206	0.453203	0.822206		0	1	2
10.48_630.5841m/z	0.698441	0.217203	0.131301	0.332783	0.0980601	0.163722	0.917947		0	1	2
10.48_630.8352m/z	0.626935	0.325454	0.0882309	0.973247	0.509327	0.694848	0.834413		0	1	2
10.49_654.5988m/z	0.211722	0.133451	0.0851617	0.26679	0.508078	0.0836132	0.64025		0	1	2
10.49_654.8500m/z	0.189964	0.160855	0.0789439	0.348392	0.649913	0.10557	0.982124		0	1	2
10.49_2496.3247n	0.287121	0.853398	0.157748	0.951077	0.285352	0.579814	0.821502		0	1	2
10.50_482.2392n	0.911025	0.187506	0.119549	0.676857	0.534862	0.720413	0.957826		0	1	2
10.51_500.8743m/z	0.710271	0.392583	0.0940689	0.402892	0.181343	0.272994	0.699317		0	1	2
10.51_572.3148m/z	0.877439	0.941366	0.510185	0.899659	0.601429	0.75187	0.766316		0	1	2
10.51_572.5655m/z	0.912099	0.833838	0.57913	0.563576	0.386837	0.577714	0.922919		0	1	2
10.56_526.3321m/z	0.860876	0.837361	0.860019	0.597988	0.763037	0.175635	0.920857		0	1	2
10.67_548.3447m/z	0.841957	0.681044	0.690631	0.174252	0.0523139	0.256807	0.095352		0	1	2
10.71_430.2761m/z	0.717929	0.524617	0.249668	0.628288	0.569824	0.278553	0.518186		0	1	2
10.77_570.3581m/z	0.993931	0.948946	0.660677	0.41838	0.346653	0.0845436	0.0570432		0	1	2
10.78_390.9213m/z	0.479024	0.531259	0.374239	0.225723	0.693396	0.815029	0.87459		0	1	2
10.78_606.3682m/z	0.210201	0.749575	0.464876	0.623589	0.748439	0.784922	0.142623		0	1	2
10.81_1667.8680n	0.52942	0.319105	0.289774	0.327425	0.0939221	0.0743483	0.0510068		0	1	2
10.82_393.2655m/z	0.618891	0.241457	0.819241	0.558285	0.508103	0.380527	0.135874		0	1	2
10.84_533.5409m/z	0.765693	0.267477	0.154367	0.0445807	0.962371	0.184663	0.909604		0	1	2
10.84_710.7167m/z	0.558188	0.354031	0.0839954	0.12099	0.872642	0.0739238	0.541373		0	1	2
10.84_723.0363m/z	0.344104	0.245894	0.949794	0.104671	0.59183	0.357835	0.163915		0	1	2
10.86_591.3012m/z	0.274141	0.806263	0.39379	0.224803	0.936901	0.911283	0.91548		0	1	2
10.86_592.3704m/z	0.744002	0.850051	0.900249	0.148774	0.645485	0.240317	0.0398158		0	1	2
10.86_600.3067m/z	0.248503	0.762362	0.997076	0.665273	0.796291	0.500944	0.834486		0	1	2
10.87_405.5976m/z	0.112023	0.92228	0.807817	0.291174	0.241926	0.974218	0.70416		0	1	2
10.94_415.2741m/z	0.0374327	0.453691	0.194572	0.284405	0.499582	0.545167	0.285026		0	1	2
10.94_614.3843m/z	0.14557	0.423272	0.973449	0.657984	0.513399	0.0400737	0.0913401		0	1	2
10.94_1861.9752n	0.297778	0.750299	0.423027	0.981444	0.460171	0.941802	0.418133		0	1	2
10.99_490.0059m/z	0.522958	0.907985	0.74876	0.362049	0.502627	0.150515	0.313719		0	1	2
10.99_1954.9944n	0.956538	0.0361366	0.340374	0.233517	0.575191	0.993673	0.342584		0	1	2
11.00_489.7553m/z	0.71019	0.340148	0.224572	0.435303	0.740451	0.694714	0.560356		0	1	2
11.00_659.9986m/z	0.64102	0.0123894	0.229588	0.17393	0.666336	0.749649	0.513593		0	1	2
11.00_660.6672m/z	0.562112	0.117547	0.731594	0.133108	0.586025	0.847337	0.652587		0	1	2
11.00_687.3057m/z	0.485619	0.013173	0.787195	0.752208	0.417397	0.538536	0.378052		0	1	2
11.02_488.9781m/z	0.860889	0.818427	0.600284	0.371364	0.180389	0.154317	0.49727		0	1	2
11.03_636.3963m/z	0.937118	0.725929	0.289929	0.0636081	0.644004	0.0148255	0.0778314		0	1	2
11.03_800.1679n	0.577177	0.0231278	0.165688	0.53514	0.230058	0.34526	0.654842		0	1	2
11.03_818.4362m/z	0.864425	0.11351	0.0384884	0.281087	0.241152	0.387934	0.795115		0	1	2
11.05_434.9479m/z	0.389882	0.42265	0.924889	0.897864	0.322134	0.671303	0.397647		0	1	2
11.05_485.3028m/z	0.824908	0.575742	0.0598993	0.0167367	0.693807	0.263963	0.777862		0	1	2
11.05_543.1223m/z	0.676959	0.119635	0.359372	0.384764	0.0938822	0.158519	0.656693		0	1	2
11.05_651.3450m/z	0.681646	0.0887352	0.0398587	0.240885	0.383804	0.0145723	0.60171		0	1	2
11.05_651.5456m/z	0.440649	0.0409727	0.110848	0.684581	0.547818	0.205389	0.622386		0	1	2
11.05_651.7464m/z	0.407116	0.0606132	0.0675952	0.933611	0.32606	0.141459	0.783426		0	1	2
11.05_651.9470m/z	0.766172	0.122236	0.0537862	0.70333	0.178578	0.109585	0.644132		0	1	2
11.05_814.4305m/z	0.916207	0.0219793	0.108816	0.662142	0.225743	0.0167515	0.837981		0	1	2
11.05_818.6869m/z	0.374769	0.0170995	0.0695083	0.534537	0.168731	0.035549	0.990158		0	1	2
11.06_483.7500m/z	0.351347	0.166026	0.263918	0.0444006	0.465845	0.740007	0.223525		0	1	2
11.06_652.1472m/z	0.491563	0.809521	0.158488	0.389782	0.476551	0.51757	0.671866		0	1	2
11.10_588.3074m/z	0.274386	0.988476	0.0105689	0.525377	0.0636012	0.131604	0.895033		0	1	2
11.10_705.9683m/z	0.348169	0.77503	0.0102265	0.74735	0.0621926	0.479307	0.931198		0	1	2
11.10_881.7067m/z	0.474204	0.91158	0.0306684	0.838469	0.0413592	0.128341	0.841565		0	1	2
11.11_705.3664m/z	0.337648	0.485564	0.0381644	0.589298	0.0313931	0.249015	0.708939		0	1	2
11.11_705.7675m/z	0.358719	0.253709	0.0456653	0.993598	0.196286	0.93384	0.988034		0	1	2
11.14_577.0574m/z	0.349147	0.90326	0.0341793	0.373347	0.0500629	0.182043	0.786119		0	1	2
11.14_577.1827m/z	0.403931	0.72781	0.0233428	0.340524	0.0543259	0.149699	0.762511		0	1	2
11.14_659.2071m/z	0.389277	0.749806	0.0464748	0.377592	0.0400381	0.150981	0.5075		0	1	2
11.14_659.6367m/z	0.337037	0.638063	0.042689	0.333598	0.0537757	0.177386	0.964847		0	1	2
11.14_659.7797m/z	0.419083	0.51514	0.0309801	0.387016	0.0498892	0.117958	0.966053		0	1	2
11.14_767.8992n	0.296596	0.942566	0.145022	0.671082	0.127549	0.113503	0.617313		0	1	2
11.14_769.0737m/z	0.338354	0.479857	0.0499402	0.217914	0.0550926	0.160737	0.821745		0	1	2
11.14_769.2411m/z	0.324324	0.571813	0.0318246	0.355451	0.0588546	0.152696	0.992378		0	1	2
11.14_771.9110m/z	0.377342	0.442647	0.0372111	0.312894	0.0585472	0.268747	0.748226		0	1	2
11.14_772.0784m/z	0.34297	0.603929	0.0438202	0.298352	0.0399033	0.0954053	0.809914		0	1	2
11.14_926.2922m/z	0.551699	0.81286	0.0279109	0.52295	0.0812002	0.207218	0.535938		0	1	2
11.14_926.4923m/z	0.41019	0.567865	0.0181455	0.609091	0.032663	0.273403	0.420698		0	1	2
11.15_577.3080m/z	0.51058	0.749839	0.0189551	0.27553	0.0568128	0.163002	0.866291		0	1	2
11.15_577.4334m/z	0.470728	0.799	0.0442503	0.450358	0.0999469	0.152789	0.461059		0	1	2
11.15_621.1025n	0.37089	0.22216	0.0263025	0.417174	0.0526732	0.20639	0.418798		0	1	2
11.15_659.4933m/z	0.320637	0.503709	0.0335945	0.32705	0.0544887	0.131566	0.914346		0	1	2
11.15_659.9228m/z	0.371958	0.681091	0.0197972	0.338708	0.0412775	0.154871	0.761862		0	1	2
11.15_662.4905m/z	0.350447	0.299212	0.0428684	0.751594	0.0992055	0.185842	0.525476		0	1	2
11.15_662.6338m/z	0.420489	0.295998	0.0254094	0.299105	0.0730864	0.138391	0.721513		0	1	2
11.15_662.7766m/z	0.42107	0.438545	0.044664	0.333315	0.0426932	0.142661	0.642181		0	1	2
11.15_772.9055m/z	0.442421	0.456815	0.0267728	0.352815	0.0884621	0.138991	0.541655		0	1	2
11.15_776.4046m/z	0.25727	0.177579	0.262497	0.316469	0.752755	0.0356674	0.368832		0	1	2
11.15_776.9056m/z	0.236354	0.172206	0.335958	0.196318	0.734464	0.0500117	0.657964		0	1	2
11.15_922.8875m/z	0.364629	0.481066	0.0172496	0.407338	0.0390411	0.134961	0.678803		0	1	2
11.15_926.6933m/z	0.60813	0.286361	0.0155673	0.414706	0.124082	0.151041	0.52071		0	1	2
11.16_621.1246m/z	0.271314	0.540411	0.832965	0.684272	0.485449	0.0139099	0.0332896		0	1	2
11.16_621.5259m/z	0.107847	0.195973	0.0473	0.386215	0.687999	0.210818	0.26149		0	1	2
11.16_621.7269m/z	0.199202	0.526216	0.13223	0.521561	0.675923	0.0586002	0.0577175		0	1	2
11.16_776.6553m/z	0.0687914	0.839432	0.110393	0.482097	0.420546	0.116466	0.0500302		0	1	2
11.17_599.1765m/z	0.222709	0.139047	0.421447	0.314558	0.556466	0.120585	0.950689		0	1	2
11.17_599.3215m/z	0.194377	0.155084	0.269588	0.160978	0.661144	0.119274	0.860436		0	1	2
11.17_698.7054m/z	0.329183	0.178322	0.621094	0.158477	0.535626	0.178323	0.605307		0	1	2
11.17_699.0400m/z	0.185158	0.146027	0.346208	0.150212	0.623206	0.0931131	0.878622		0	1	2
11.17_702.5371m/z	0.58964	0.350378	0.132824	0.19846	0.721281	0.375302	0.871383		0	1	2
11.17_702.7035m/z	0.550782	0.239682	0.954671	0.235899	0.509288	0.488089	0.766879		0	1	2
11.17_2071.6151n	0.173885	0.148431	0.341741	0.129114	0.697708	0.0898747	0.720825		0	1	2
11.18_599.0337m/z	0.220481	0.0756445	0.797434	0.0537226	0.896344	0.03926	0.495239		0	1	2
11.18_599.4644m/z	0.161334	0.142334	0.271787	0.150526	0.636397	0.12849	0.949235		0	1	2
11.18_599.6069m/z	0.313411	0.190772	0.859252	0.165745	0.783151	0.0675011	0.761197		0	1	2
11.18_599.7496m/z	0.440876	0.199733	0.942152	0.0890913	0.950466	0.146522	0.444684		0	1	2
11.18_838.6490m/z	0.452889	0.169258	0.639841	0.531837	0.606286	0.112737	0.793928		0	1	2
11.18_838.8468m/z	0.438143	0.0971264	0.767295	0.659431	0.431529	0.250693	0.955999		0	1	2
11.19_838.4413m/z	0.466002	0.182244	0.432784	0.598005	0.357264	0.18828	0.986989		0	1	2
11.19_1688.9254n	0.258699	0.171571	0.74907	0.678923	0.148883	0.0402194	0.955459		0	1	2
11.21_1689.4265n	0.968364	0.0990053	0.162297	0.654927	0.0467153	0.0850158	0.607413		0	1	2
11.22_630.1148n	0.356275	0.173889	0.137382	0.39435	0.363485	0.323558	0.732094		0	1	2
11.22_630.5158n	0.311562	0.209623	0.146001	0.4388	0.600378	0.321385	0.561572		0	1	2
11.22_634.5106n	0.500312	0.687667	0.106796	0.560603	0.133659	0.507315	0.972757		0	1	2
11.22_663.7497m/z	0.285744	0.143951	0.133483	0.335306	0.66064	0.313608	0.555938		0	1	2
11.22_819.4286n	0.5519	0.739173	0.0608963	0.507182	0.209205	0.887027	0.882153		0	1	2
11.22_820.6675n	0.563215	0.167833	0.200256	0.74885	0.332129	0.417464	0.928053		0	1	2
11.22_837.6961m/z	0.435455	0.58917	0.072685	0.532384	0.0937172	0.762556	0.949925		0	1	2
11.22_1655.8529n	0.280345	0.15629	0.158545	0.401889	0.83265	0.306525	0.680528		0	1	2
11.23_630.3153n	0.308593	0.177639	0.148422	0.474065	0.713488	0.309347	0.591136		0	1	2
11.23_663.9502m/z	0.438305	0.171893	0.102808	0.320277	0.40276	0.248891	0.806575		0	1	2
11.23_667.7443m/z	0.438287	0.201389	0.115751	0.236535	0.311975	0.346127	0.830568		0	1	2
11.23_685.1486n	0.565488	0.552189	0.160897	0.394921	0.250377	0.292693	0.680344		0	1	2
11.23_685.3491n	0.604312	0.323922	0.130715	0.73473	0.335332	0.124994	0.846054		0	1	2
11.23_819.1774n	0.404517	0.64453	0.102556	0.727723	0.130337	0.825898	0.989289		0	1	2
11.23_834.1792m/z	0.515283	0.624996	0.245486	0.871375	0.209148	0.34434	0.635417		0	1	2
11.23_837.4457m/z	0.454488	0.573007	0.126333	0.803532	0.136758	0.844555	0.821181		0	1	2
11.23_840.1746m/z	0.453277	0.181807	0.56219	0.786135	0.112725	0.134138	0.852215		0	1	2
11.23_1611.3861n	0.339032	0.183976	0.141627	0.422502	0.358619	0.302186	0.631794		0	1	2
11.23_1644.8618n	0.530319	0.156148	0.133401	0.25425	0.404349	0.49152	0.786001		0	1	2
11.26_579.1069m/z	0.189725	0.17526	0.120437	0.751947	0.972892	0.46573	0.477351		0	1	2
11.26_579.5080m/z	0.210769	0.19917	0.268229	0.643266	0.93354	0.298697	0.678866		0	1	2
11.26_723.3816m/z	0.229014	0.178982	0.143332	0.800254	0.87691	0.33873	0.537371		0	1	2
11.26_1445.2497n	0.208208	0.168648	0.103967	0.81285	0.994695	0.388299	0.406732		0	1	2
11.26_2867.5115n	0.237219	0.169148	0.045888	0.651942	0.914191	0.0944515	0.491355		0	1	2
11.27_578.9065m/z	0.218034	0.188312	0.278744	0.804196	0.974021	0.322445	0.583694		0	1	2
11.27_579.7081m/z	0.167771	0.122538	0.161499	0.631969	0.868912	0.16307	0.639218		0	1	2
11.27_583.5030m/z	0.132175	0.108073	0.0819124	0.542924	0.907909	0.102458	0.205092		0	1	2
11.27_583.7039m/z	0.0886257	0.0768138	0.0300816	0.49775	0.92389	0.110173	0.162097		0	1	2
11.27_728.8763m/z	0.181569	0.160263	0.12253	0.953206	0.805078	0.0931781	0.774518		0	1	2
11.27_734.8729m/z	0.310526	0.139514	0.202335	0.630996	0.487457	0.0469674	0.0589583		0	1	2
11.27_1456.2394n	0.159779	0.139965	0.301572	0.652323	0.888735	0.169131	0.696396		0	1	2
11.33_634.0066m/z	0.603042	0.64208	0.0413444	0.436148	0.343998	0.171011	0.801401		0	1	2
11.34_493.6498m/z	0.186675	0.631623	0.743493	0.726475	0.932369	0.644973	0.936122		0	1	2
11.34_760.2053m/z	0.68296	0.39874	0.0257255	0.356656	0.0667947	0.107456	0.968582		0	1	2
11.34_760.8071m/z	0.582724	0.311034	0.0310551	0.395712	0.313961	0.269885	0.935425		0	1	2
11.35_690.3665m/z	0.12655	0.620044	0.841803	0.746207	0.425909	0.471834	0.113479		0	1	2
11.35_760.4055m/z	0.230817	0.27363	0.0635692	0.05607	0.426461	0.0713362	0.810221		0	1	2
11.35_760.6062m/z	0.590894	0.702269	0.0402022	0.295573	0.331477	0.151902	0.816326		0	1	2
11.35_1854.5324n	0.596357	0.722776	0.0474999	0.442398	0.285288	0.133564	0.804674		0	1	2
11.37_518.2767m/z	0.556353	0.204349	0.321041	0.537031	0.316613	0.968837	0.0679166		0	1	2
11.37_761.0076m/z	0.607989	0.165223	0.0379245	0.217296	0.0525784	0.121545	0.974739		0	1	2
11.40_577.0281m/z	0.479658	0.125078	0.0505519	0.720982	0.233473	0.387958	0.946195		0	1	2
11.40_1460.9645n	0.177329	0.796664	0.307472	0.928639	0.773161	0.500537	0.0894311		0	1	2
11.46_523.0006m/z	0.236299	0.456053	0.389875	0.754645	0.286269	0.763084	0.386748		0	1	2
11.46_1504.9909n	0.53925	0.321267	0.168614	0.439622	0.110483	0.763471	0.986727		0	1	2
11.49_556.5447m/z	0.995823	0.313196	0.125123	0.332303	0.331078	0.666187	0.50032		0	1	2
11.49_2222.1520n	0.997968	0.883639	0.205821	0.970385	0.373343	0.777851	0.67457		0	1	2
11.50_556.7958m/z	0.633514	0.728614	0.227534	0.839115	0.45111	0.377316	0.741499		0	1	2
11.52_389.4966n	0.296091	0.319028	0.109447	0.381453	0.100781	0.69574	0.521584		0	1	2
11.52_537.6759m/z	0.163001	0.883476	0.227066	0.259231	0.311173	0.631719	0.784955		0	1	2
11.52_647.3436m/z	0.317239	0.15913	0.118717	0.202375	0.487214	0.240073	0.537126		0	1	2
11.52_651.0076m/z	0.238271	0.755191	0.254487	0.063897	0.113142	0.108205	0.554565		0	1	2
11.52_776.2099m/z	0.424366	0.695597	0.216122	0.13305	0.0322496	0.272382	0.917059		0	1	2
11.52_776.6112m/z	0.470032	0.14996	0.139998	0.47017	0.383741	0.322148	0.427746		0	1	2
11.52_779.8151m/z	0.282127	0.453878	0.127115	0.243731	0.221918	0.64902	0.841952		0	1	2
11.52_783.5261n	0.827169	0.847013	0.356532	0.54841	0.397256	0.862558	0.384225		0	1	2
11.52_1894.5448n	0.347998	0.103548	0.0944499	0.136556	0.54124	0.315644	0.47979		0	1	2
11.53_555.0104m/z	0.476024	0.251843	0.315503	0.185631	0.0826208	0.306069	0.914226		0	1	2
11.53_576.8771m/z	0.536644	0.136997	0.0183975	0.024492	0.104133	0.0387179	0.764876		0	1	2
11.53_577.1636m/z	0.165087	0.0892689	0.0328128	0.0218181	0.238334	0.0237527	0.974912		0	1	2
11.53_676.6862m/z	0.284461	0.070165	0.184456	0.0310317	0.0291922	0.0560261	0.773533		0	1	2
11.53_776.4103m/z	0.404469	0.114582	0.117025	0.171458	0.385261	0.26241	0.431169		0	1	2
11.53_776.8118m/z	0.484123	0.0946337	0.115643	0.303097	0.253244	0.351989	0.502869		0	1	2
11.53_780.2160m/z	0.445228	0.434823	0.549089	0.175091	0.120295	0.333436	0.408099		0	1	2
11.53_807.0245m/z	0.397709	0.136892	0.0319727	0.059435	0.0699623	0.124272	0.735092		0	1	2
11.53_807.2251m/z	0.215887	0.0823666	0.0444063	0.0330036	0.385651	0.0209509	0.659002		0	1	2
11.53_810.8304m/z	0.463203	0.13074	0.0618216	0.0331579	0.542369	0.250749	0.755918		0	1	2
11.53_811.0306m/z	0.483799	0.0484496	0.125258	0.0504549	0.139655	0.0306185	0.798459		0	1	2
11.53_1994.0658n	0.206366	0.0851168	0.0631288	0.0241414	0.484696	0.0237864	0.630184		0	1	2
11.54_672.8560m/z	0.237757	0.0889675	0.0585224	0.0937492	0.352312	0.0107134	0.670265		0	1	2
11.54_697.6030n	0.294808	0.618858	0.982232	0.0519558	0.49359	0.199499	0.0436236		0	1	2
11.54_698.8644m/z	0.900895	0.176159	0.758833	0.66384	0.939596	0.108014	0.211074		0	1	2
11.54_699.1120m/z	0.308198	0.950632	0.191305	0.0308462	0.637256	0.986863	0.0215597		0	1	2
11.54_810.6296m/z	0.359068	0.0165823	0.0680709	0.0575407	0.152924	0.0242222	0.651512		0	1	2
11.55_737.3797m/z	0.519563	0.0914122	0.211352	0.0535638	0.717868	0.0461655	0.461591		0	1	2
11.55_737.6303m/z	0.610116	0.121436	0.250705	0.0890121	0.737473	0.122776	0.383542		0	1	2
11.56_695.0957n	0.719589	0.243454	0.193363	0.321083	0.27839	0.0333135	0.629702		0	1	2
11.57_418.7721m/z	0.754267	0.783354	0.217339	0.462481	0.82261	0.566086	0.934106		0	1	2
11.57_1593.0417n	0.106699	0.871452	0.267068	0.397166	0.994784	0.838872	0.328778		0	1	2
11.61_580.0100m/z	0.52532	0.499199	0.0576705	0.179414	0.173317	0.127924	0.734586		0	1	2
11.61_646.7862m/z	0.966965	0.373009	0.0539758	0.174134	0.0879027	0.202874	0.830272		0	1	2
11.61_646.8971m/z	0.973496	0.295287	0.0945875	0.48026	0.152147	0.207614	0.920101		0	1	2
11.61_724.7608m/z	0.497317	0.325091	0.0245949	0.371845	0.116428	0.0983107	0.876649		0	1	2
11.61_727.7586m/z	0.455921	0.720991	0.0310455	0.267332	0.104258	0.131929	0.66625		0	1	2
11.61_727.8838m/z	0.538829	0.324565	0.0467598	0.0910243	0.0964426	0.102036	0.806749		0	1	2
11.61_730.3826m/z	0.426821	0.554902	0.215484	0.269464	0.19934	0.0733609	0.99614		0	1	2
11.61_789.6196n	0.49314	0.589365	0.035885	0.383268	0.115676	0.111097	0.87734		0	1	2
11.61_789.7625n	0.533692	0.463768	0.0572195	0.23402	0.105319	0.126517	0.784065		0	1	2
11.62_580.1101m/z	0.408691	0.852978	0.0721478	0.242997	0.119321	0.0857904	0.904491		0	1	2
11.62_644.3439m/z	0.423258	0.62347	0.0295245	0.366281	0.117583	0.0763418	0.935728		0	1	2
11.62_644.4547m/z	0.440546	0.654842	0.0269255	0.328349	0.114327	0.12692	0.857298		0	1	2
11.62_727.3855m/z	0.590911	0.987345	0.122574	0.103563	0.0595006	0.0252687	0.761363		0	1	2
11.62_727.6337m/z	0.551849	0.511713	0.0353628	0.063607	0.130376	0.0394006	0.963727		0	1	2
11.62_828.1534m/z	0.544998	0.289608	0.0381898	0.106753	0.09335	0.145818	0.84047		0	1	2
11.62_828.2964m/z	0.390693	0.494225	0.0280079	0.294349	0.101497	0.205776	0.788238		0	1	2
11.62_828.4395m/z	0.49787	0.360851	0.0262104	0.168238	0.10827	0.0983101	0.977011		0	1	2
11.62_831.5803m/z	0.577935	0.312025	0.113967	0.251041	0.202163	0.12757	0.740892		0	1	2
11.62_966.0104m/z	0.603128	0.41583	0.0867752	0.201207	0.199714	0.39549	0.93403		0	1	2
11.62_966.1778m/z	0.403865	0.436307	0.0587661	0.230943	0.130028	0.119432	0.828851		0	1	2
11.63_567.0261m/z	0.152596	0.63402	0.14053	0.960674	0.917105	0.527433	0.218674		0	1	2
11.63_580.2102m/z	0.468587	0.769057	0.0276757	0.262786	0.087493	0.138306	0.847343		0	1	2
11.63_727.5089m/z	0.334049	0.221619	0.154603	0.153383	0.231215	0.320433	0.930144		0	1	2
11.63_828.8686m/z	0.518098	0.376085	0.0786021	0.25097	0.12551	0.131125	0.760145		0	1	2
11.63_1637.0711n	0.129415	0.644179	0.252202	0.869354	0.884569	0.975854	0.812949		0	1	2
11.64_580.3102m/z	0.439654	0.747338	0.0269842	0.193032	0.11257	0.124957	0.795329		0	1	2
11.65_597.6538m/z	0.481762	0.849458	0.304997	0.277142	0.679043	0.21365	0.860552		0	1	2
11.65_597.7652m/z	0.541927	0.87623	0.311601	0.502773	0.351179	0.242548	0.8372		0	1	2
11.65_672.3597m/z	0.238939	0.133157	0.124882	0.0388499	0.624724	0.0529058	0.688811		0	1	2
11.65_895.9763m/z	0.511956	0.826234	0.815199	0.138583	0.0902411	0.58097	0.657116		0	1	2
11.67_581.7018m/z	0.133883	0.378894	0.782555	0.313908	0.399308	0.98035	0.780631		0	1	2
11.67_597.5422m/z	0.795288	0.950491	0.372303	0.782468	0.890543	0.185907	0.980286		0	1	2
11.67_672.1094m/z	0.591291	0.852365	0.210812	0.732109	0.615054	0.250072	0.942045		0	1	2
11.67_672.2345m/z	0.573911	0.672011	0.199991	0.462984	0.470571	0.208632	0.838471		0	1	2
11.67_674.9825m/z	0.607156	0.805415	0.173528	0.298056	0.520966	0.732896	0.978187		0	1	2
11.67_709.1130n	0.310943	0.381148	0.013754	0.0267815	0.154817	0.129428	0.727869		0	1	2
11.67_740.0596m/z	0.799104	0.566567	0.0613587	0.734497	0.204545	0.173375	0.635409		0	1	2
11.67_768.1243m/z	0.604461	0.702045	0.250993	0.504316	0.496836	0.203649	0.831693		0	1	2
11.67_768.4100m/z	0.53023	0.416888	0.143042	0.848466	0.831823	0.249603	0.742549		0	1	2
11.67_768.6963m/z	0.524353	0.756678	0.928045	0.13806	0.235728	0.503159	0.839199		0	1	2
11.67_771.4071m/z	0.62628	0.943766	0.816381	0.275845	0.386186	0.380964	0.64201		0	1	2
11.67_895.8090m/z	0.579927	0.910651	0.659373	0.127683	0.337473	0.409248	0.481179		0	1	2
11.68_634.7672m/z	0.758574	0.996526	0.0757096	0.70229	0.229633	0.129767	0.501709		0	1	2
11.68_634.9109m/z	0.671465	0.723749	0.224444	0.390968	0.110399	0.123802	0.51258		0	1	2
11.68_646.0880m/z	0.397806	0.343188	0.0545971	0.301943	0.73049	0.206977	0.2318		0	1	2
11.68_651.3335m/z	0.720689	0.163571	0.90385	0.69771	0.514301	0.809486	0.838295		0	1	2
11.68_651.5821m/z	0.0685683	0.650019	0.287107	0.0701358	0.339124	0.356844	0.501612		0	1	2
11.68_651.6276n	0.592851	0.298927	0.0530329	0.51378	0.196181	0.166682	0.501153		0	1	2
11.68_767.9806m/z	0.602806	0.607018	0.457794	0.436384	0.338143	0.20025	0.890946		0	1	2
11.68_768.2672m/z	0.567513	0.72096	0.167449	0.522729	0.646394	0.214438	0.784314		0	1	2
11.68_768.5531m/z	0.721777	0.895646	0.385635	0.268676	0.204882	0.211815	0.931599		0	1	2
11.68_863.5360m/z	0.188662	0.290589	0.74902	0.862045	0.475116	0.985124	0.73753		0	1	2
11.68_2557.3362n	0.459073	0.268763	0.0945993	0.518663	0.936817	0.256873	0.103294		0	1	2
11.69_645.8373m/z	0.515666	0.295959	0.223059	0.590978	0.993539	0.328361	0.283465		0	1	2
11.69_651.4839n	0.578323	0.331046	0.0769815	0.429261	0.157414	0.127977	0.515155		0	1	2
11.69_675.1077m/z	0.605638	0.668263	0.422577	0.172496	0.071927	0.374454	0.900537		0	1	2
11.69_740.2269m/z	0.688602	0.406913	0.0567452	0.605557	0.326039	0.0637846	0.614831		0	1	2
11.69_917.8135m/z	0.932871	0.219692	0.540127	0.59749	0.625775	0.320412	0.144971		0	1	2
11.70_547.6851m/z	0.673846	0.184389	0.372748	0.468009	0.950614	0.585608	0.135011		0	1	2
11.70_548.0868m/z	0.648181	0.317636	0.229744	0.773243	0.957132	0.515926	0.177611		0	1	2
11.70_548.2872m/z	0.331416	0.32539	0.84272	0.396699	0.892731	0.562558	0.312954		0	1	2
11.70_670.5951n	0.653031	0.144864	0.438478	0.927736	0.743312	0.586455	0.250248		0	1	2
11.70_684.3560m/z	0.590922	0.10544	0.468417	0.90456	0.798473	0.420543	0.283466		0	1	2
11.70_689.8513m/z	0.658154	0.281569	0.335975	0.487069	0.990251	0.916802	0.446846		0	1	2
11.70_2711.4105n	0.944262	0.0649063	0.674044	0.684234	0.483265	0.195917	0.313601		0	1	2
11.78_611.0522m/z	0.711175	0.724031	0.134991	0.737257	0.391189	0.308956	0.39655		0	1	2
11.82_473.8045m/z	0.317737	0.0784098	0.826642	0.706272	0.790874	0.998992	0.740251		0	1	2
11.82_625.7279m/z	0.0749685	0.85959	0.215415	0.489653	0.313042	0.5879	0.215481		0	1	2
11.86_640.4026m/z	0.389293	0.630843	0.125058	0.368059	0.563336	0.763593	0.264201		0	1	2
11.88_784.7525m/z	0.618401	0.200467	0.0285322	0.189276	0.0909703	0.249004	0.90926		0	1	2
11.91_655.0785m/z	0.178779	0.259833	0.896861	0.391828	0.815089	0.214561	0.364962		0	1	2
11.94_669.7541m/z	0.0570682	0.944007	0.333122	0.470403	0.759833	0.314441	0.39387		0	1	2
11.97_619.4511n	0.47249	0.192859	0.0570683	0.524169	0.256831	0.273717	0.92126		0	1	2
11.97_633.5879m/z	0.404691	0.390117	0.0666866	0.662755	0.300013	0.39931	0.96639		0	1	2
11.97_633.7131m/z	0.562364	0.368319	0.0548838	0.195127	0.154125	0.119819	0.879161		0	1	2
11.97_652.9725m/z	0.547397	0.203631	0.0420177	0.479246	0.302711	0.0946583	0.842319		0	1	2
11.97_655.5954m/z	0.969117	0.180683	0.0208765	0.0563218	0.101561	0.123117	0.734103		0	1	2
11.97_724.2435m/z	0.578641	0.463517	0.054555	0.215234	0.19596	0.198919	0.933306		0	1	2
11.97_726.8108m/z	0.655189	0.614297	0.0833689	0.345529	0.0816188	0.139206	0.877254		0	1	2
11.97_747.2423n	0.418625	0.764985	0.0182691	0.0634468	0.141693	0.137029	0.951687		0	1	2
11.98_580.1982m/z	0.89216	0.115851	0.0234956	0.424337	0.0641699	0.048048	0.571058		0	1	2
11.98_580.3092m/z	0.570925	0.283723	0.029901	0.0584586	0.181448	0.0524571	0.768391		0	1	2
11.98_580.4205m/z	0.579932	0.723739	0.0340489	0.0445715	0.117983	0.049893	0.76561		0	1	2
11.98_633.2118m/z	0.435567	0.225305	0.0900772	0.131713	0.168319	0.13442	0.957111		0	1	2
11.98_633.3376m/z	0.531318	0.911618	0.0524558	0.540085	0.210597	0.318116	0.839582		0	1	2
11.98_636.2104m/z	0.451975	0.317412	0.0467958	0.220126	0.0805104	0.234784	0.529964		0	1	2
11.98_636.3358m/z	0.710374	0.175504	0.118008	0.184971	0.148752	0.159662	0.842921		0	1	2
11.98_652.5967m/z	0.588948	0.225441	0.0335231	0.299361	0.171898	0.0630096	0.877429		0	1	2
11.98_652.7220m/z	0.478882	0.129465	0.0434732	0.134887	0.296465	0.0540087	0.855935		0	1	2
11.98_652.8473m/z	0.479873	0.105972	0.0420523	0.195577	0.316128	0.0415635	0.900304		0	1	2
11.98_655.4699m/z	0.449732	0.190352	0.210783	0.0409636	0.101381	0.249227	0.41311		0	1	2
11.98_722.9495n	0.485719	0.143085	0.0539584	0.292402	0.41813	0.297103	0.969622		0	1	2
11.98_723.5271m/z	0.506935	0.494838	0.110534	0.267861	0.09746	0.127393	0.943398		0	1	2
11.98_723.6703m/z	0.526143	0.227362	0.058982	0.197601	0.247907	0.352793	0.929928		0	1	2
11.98_724.1001m/z	0.422586	0.167208	0.069211	0.68561	0.391925	0.5007	0.959241		0	1	2
11.98_726.0899n	0.605366	0.625146	0.0338484	0.0883509	0.134505	0.0592254	0.837638		0	1	2
11.98_726.2332n	0.554238	0.346983	0.0277922	0.0597613	0.0864463	0.0921194	0.907836		0	1	2
11.98_726.9537m/z	0.607264	0.3849	0.142504	0.165186	0.112602	0.106061	0.884111		0	1	2
11.98_728.3775n	0.881908	0.288202	0.0247711	0.0920371	0.115991	0.128514	0.934816		0	1	2
11.98_745.5375m/z	0.726718	0.231392	0.0219308	0.0708435	0.125828	0.0454377	0.932128		0	1	2
11.98_745.6808m/z	0.551181	0.189247	0.036138	0.23207	0.232333	0.131484	0.862479		0	1	2
11.98_745.8239m/z	0.426153	0.138167	0.0440367	0.262038	0.326652	0.0713214	0.81627		0	1	2
11.98_746.1104m/z	0.474732	0.0907618	0.040335	0.202079	0.286405	0.0609462	0.886473		0	1	2
11.98_748.9650m/z	0.581611	0.613166	0.0209431	0.0818683	0.132019	0.0482448	0.921772		0	1	2
11.98_844.2809m/z	0.546943	0.832344	0.0547887	0.322515	0.210878	0.235767	0.927251		0	1	2
11.98_847.7792m/z	0.405292	0.354215	0.0770387	0.163989	0.0430703	0.14254	0.907345		0	1	2
11.98_847.9451m/z	0.357697	0.301934	0.306657	0.26841	0.212149	0.210261	0.83748		0	1	2
11.98_869.7924m/z	0.585125	0.381385	0.0363013	0.26539	0.23349	0.0187373	0.826047		0	1	2
11.98_869.9598m/z	0.571171	0.33592	0.032005	0.272073	0.307777	0.0593099	0.883538		0	1	2
11.99_563.3011m/z	0.690848	0.318453	0.165399	0.197862	0.161672	0.16452	0.989973		0	1	2
11.99_684.4280m/z	0.045488	0.744337	0.110795	0.706841	0.372563	0.388603	0.695462		0	1	2
11.99_748.8225m/z	0.775385	0.545603	0.0296311	0.16888	0.149072	0.0352971	0.533651		0	1	2
11.99_844.1134m/z	0.539924	0.964142	0.0553161	0.525531	0.227538	0.329577	0.953469		0	1	2
12.02_699.1038m/z	0.059203	0.346448	0.993924	0.530676	0.823309	0.481739	0.985449		0	1	2
12.07_713.7794m/z	0.0518873	0.319899	0.841163	0.881891	0.810244	0.616726	0.815281		0	1	2
12.09_728.4535m/z	0.178416	0.594274	0.557459	0.614672	0.652195	0.590725	0.691633		0	1	2
12.13_743.1294m/z	0.0681618	0.43996	0.484291	0.89293	0.954737	0.551281	0.344187		0	1	2
12.29_617.1384m/z	0.0400371	0.785193	0.16412	0.838652	0.854048	0.924734	0.160103		0	1	2
13.02_286.1430m/z	0.892934	0.0400462	0.0496257	0.549897	0.609367	0.227711	0.184439		0	1	2
13.03_211.1933n	0.34199	0.268343	0.772164	0.45721	0.0683929	0.740317	0.499962		0	1	2
14.75_748.5375m/z	0.0686832	0.89662	0.152254	0.336307	0.918147	0.982326	0.101882		0	1	2
14.89_366.3194m/z	0.432798	0.689239	0.583794	0.634427	0.885439	0.647408	0.404923		0	1	2
14.91_410.3453m/z	0.696938	0.594511	0.142961	0.637279	0.955841	0.782875	0.398823		0	1	2
14.97_630.4750m/z	0.990865	0.987122	0.596827	0.420847	0.500976	0.622757	0.127926		0	1	2
4.06_493.2397m/z	0.460583	0.541514	0.339253	0.115891	0.188539	0.957963	0.0373218		0	1	2
4.69_181.9912m/z	0.368551	0.085037	0.663046	0.765834	0.175171	0.10152	0.204901		0	1	2
4.85_522.2168m/z	0.873453	0.352656	0.205035	0.496793	0.359262	0.184622	0.40215		0	1	2
6.24_484.2394m/z	0.285724	0.0365396	0.0768082	0.0639379	0.808881	0.714124	0.582149		0	1	2
7.95_654.3251m/z	0.320065	0.965168	0.0935977	0.241453	0.850773	0.770278	0.257623		0	1	2
8.09_441.2344m/z	0.462565	0.511033	0.0594518	0.15424	0.529184	0.461498	0.891907		0	1	2
8.09_685.2815m/z	0.665769	0.0394787	0.871203	0.263579	0.026342	0.288155	0.123769		0	1	2
8.24_271.1176m/z	0.467649	0.963447	0.331741	0.134857	0.806359	0.735208	0.513638		0	1	2
8.27_641.3284m/z	0.274536	0.761203	0.102503	0.770032	0.603954	0.471174	0.017228		0	1	2
8.28_958.5031m/z	0.862763	0.24757	0.074827	0.0240111	0.952664	0.316241	0.322876		0	1	2
8.41_198.0882n	0.29359	0.921458	0.155655	0.253007	0.215075	0.862667	0.342558		0	1	2
8.46_715.3739n	0.930825	0.546978	0.443055	0.48425	0.7715	0.0449211	0.919381		0	1	2
8.51_946.5047m/z	0.57821	0.476607	0.271423	0.385281	0.68399	0.40957	0.316497		0	1	2
8.60_347.1315m/z	0.918324	0.146602	0.89986	0.977067	0.640759	0.714867	0.1606		0	1	2
8.71_283.1182m/z	0.0622242	0.303383	0.967535	0.122536	0.309765	0.39132	0.129165		0	1	2
8.72_667.2721m/z	0.267461	0.318792	0.646255	0.0917734	0.574683	0.655319	0.557988		0	1	2
8.88_283.1174m/z	0.0962993	0.225602	0.738813	0.0644845	0.46808	0.667242	0.0297746		0	1	2
8.93_888.4470m/z	0.709692	0.52968	0.535825	0.160059	0.564005	0.387453	0.63324		0	1	2
8.95_539.2131m/z	0.999466	0.565407	0.496875	0.560397	0.617561	0.962693	0.459324		0	1	2
9.11_171.1022m/z	0.271958	0.544012	0.982716	0.495925	0.678661	0.429683	0.036713		0	1	2
9.20_679.3757m/z	0.540193	0.305549	0.648201	0.265765	0.0404149	0.691453	0.43282		0	1	2
9.41_723.4027m/z	0.0685806	0.30111	0.0499931	0.783147	0.741428	0.568921	0.123788		0	1	2
9.50_243.1227m/z	0.875933	0.724974	0.694548	0.450877	0.43951	0.217818	0.111577		0	1	2
9.61_684.3944m/z	0.0152709	0.829375	0.0791296	0.935576	0.895805	0.158717	0.0384089		0	1	2
9.75_345.1701m/z	0.810245	0.470542	0.698652	0.734311	0.331453	0.334948	0.738969		0	1	2
9.79_811.4542m/z	0.0316652	0.0281251	0.119403	0.713163	0.20359	0.0500822	0.729277		0	1	2
9.95_826.3965n	0.992146	0.347242	0.0872416	0.861261	0.364674	0.819019	0.37739		0	1	2
10.23_537.2322m/z	0.418591	0.631378	0.148585	0.578171	0.841536	0.306577	0.432205		0	1	2
10.79_201.1123m/z	0.579329	0.904211	0.375103	0.905288	0.714525	0.0709959	0.662958		0	1	2
11.11_677.3859m/z	0.266992	0.443678	0.0504887	0.287941	0.71308	0.219919	0.507868		0	1	2
11.74_269.1371m/z	0.158058	0.255759	0.406223	0.138939	0.46422	0.384594	0.885919		0	1	2
12.28_200.1742n	0.644498	0.9831	0.98619	0.639373	0.720124	0.506013	0.243054		0	1	2
12.33_329.2328m/z	0.654474	0.87778	0.0126691	0.786041	0.140118	0.390439	0.216212		0	1	2
12.36_397.2205m/z	0.603499	0.598218	0.185501	0.667277	0.869341	0.873296	0.405305		0	1	2
12.38_327.2156m/z	0.754374	0.800904	0.519165	0.283454	0.512508	0.297865	0.124926		0	1	2
12.61_420.2504m/z	0.17822	0.892137	0.448353	0.957594	0.036807	0.407078	0.170826		0	1	2
12.67_215.1653m/z	0.664442	0.341167	0.584152	0.460876	0.78441	0.730953	0.143141		0	1	2
12.82_283.1887m/z	0.846234	0.137061	0.526727	0.594303	0.464009	0.599642	0.0975624		0	1	2
12.95_287.2259m/z	0.675187	0.168271	0.723945	0.885269	0.37765	0.464853	0.0750568		0	1	2
13.04_237.1153m/z	0.277224	0.72167	0.739934	0.343791	0.0923072	0.72144	0.687169		0	1	2
13.12_309.2061m/z	0.186632	0.356162	0.376591	0.578072	0.735665	0.238053	0.764912		0	1	2
13.30_319.1948m/z	0.777698	0.348094	0.392061	0.301754	0.181375	0.645306	0.384214		0	1	2
13.48_273.2067m/z	0.877157	0.516358	0.762852	0.646071	0.682996	0.0909701	0.234542		0	1	2
13.54_286.2699n	0.775837	0.649382	0.423042	0.446386	0.960825	0.25277	0.349706		0	1	2
13.87_286.2135n	0.654357	0.229848	0.740496	0.372042	0.873525	0.364186	0.0711586		0	1	2
13.92_312.2453n	0.78913	0.278768	0.106577	0.482624	0.278546	0.676888	0.325098		0	1	2
14.06_325.2376m/z	0.134914	0.515118	0.694461	0.317499	0.848445	0.166618	0.704647		0	1	2
14.13_463.2345m/z	0.897255	0.899428	0.0357823	0.953176	0.0894811	0.0932131	0.786278		0	1	2
14.19_350.1237m/z	0.167558	0.384478	0.724407	0.876044	0.824955	0.287405	0.372009		0	1	2
14.20_315.2535m/z	0.133861	0.528289	0.950023	0.672486	0.83091	0.722453	0.365931		0	1	2
14.20_333.1314m/z	0.110702	0.508547	0.829541	0.408119	0.650172	0.889772	0.448667		0	1	2
14.20_532.3032n	0.905157	0.73605	0.427602	0.635702	0.622201	0.12115	0.320829		0	1	2
14.23_313.2384m/z	0.544723	0.387771	0.274228	0.304973	0.999304	0.822797	0.472532		0	1	2
14.47_463.2345m/z	0.616955	0.508361	0.0850055	0.483059	0.959287	0.0549452	0.826333		0	1	2
14.52_285.2056m/z	0.475395	0.472718	0.989397	0.877636	0.175498	0.878688	0.278579		0	1	2
14.60_277.1835m/z	0.166502	0.213668	0.836959	0.262715	0.195577	0.0602143	0.494271		0	1	2
14.70_293.2113m/z	0.725111	0.731225	0.744743	0.69172	0.044312	0.313768	0.835782		0	1	2
14.71_295.2275m/z	0.813876	0.756012	0.950368	0.641092	0.666052	0.871433	0.546088		0	1	2
14.71_363.2147m/z	0.926227	0.657592	0.933201	0.415948	0.593634	0.296866	0.629575		0	1	2
14.78_355.2845m/z	0.042479	0.147551	0.0704818	0.152848	0.796661	0.964957	0.202708		0	1	2
14.80_372.2803n	0.178725	0.994722	0.875705	0.463321	0.448028	0.814196	0.777149		0	1	2
14.82_243.1962m/z	0.469792	0.399861	0.910586	0.978123	0.291396	0.122463	0.400311		0	1	2
14.90_322.2525n	0.940448	0.569181	0.571271	0.269912	0.537748	0.353212	0.958291		0	1	2
14.91_277.1837m/z	0.465305	0.901934	0.389361	0.721499	0.204883	0.132792	0.687257		0	1	2
14.92_338.2451n	0.529425	0.462396	0.87868	0.308023	0.561666	0.976177	0.808239		0	1	2
14.92_501.3212m/z	0.350431	0.972539	0.831371	0.243233	0.752528	0.306641	0.691489		0	1	2
1.02_223.1528m/z	0.0979191	0.760071	0.888888	0.672383	0.336784	0.365563	0.982138		0	1	2
1.03_702.5325m/z	0.191167	0.481004	0.368755	0.483909	0.419756	0.276018	0.0779855		0	1	2
1.04_307.1887m/z	0.297315	0.767647	0.404155	0.224533	0.497026	0.984082	0.0667936		0	1	2
1.04_324.2116n	0.317303	0.516653	0.344677	0.670422	0.507109	0.880095	0.297237		0	1	2
1.06_266.1723n	0.143687	0.514979	0.520672	0.446015	0.844399	0.718079	0.311792		0	1	2
1.06_294.2161n	0.0691636	0.324903	0.0783925	0.73605	0.471538	0.918443	0.342806		0	1	2
1.06_360.2948m/z	0.356094	0.777084	0.705448	0.144051	0.0289771	0.204304	0.344429		0	1	2
1.06_552.3340m/z	0.291371	0.482656	0.201956	0.139903	0.908503	0.236218	0.3303		0	1	2
1.06_660.4863m/z	0.0757172	0.529314	0.41411	0.250397	0.543412	0.498877	0.0746982		0	1	2
1.07_310.2089n	0.21023	0.507555	0.567742	0.59194	0.622455	0.512555	0.250091		0	1	2
1.07_414.3490m/z	0.420913	0.0729033	0.526882	0.537613	0.191376	0.0160317	0.12497		0	1	2
1.07_453.1709m/z	0.962214	0.656046	0.38779	0.47396	0.152085	0.916848	0.87409		0	1	2
1.07_746.5590m/z	0.221096	0.244066	0.152957	0.331134	0.65736	0.166853	0.446596		0	1	2
1.08_348.2725m/z	0.129293	0.622972	0.0465197	0.555979	0.142164	0.856636	0.325542		0	1	2
1.08_386.2721m/z	0.355251	0.708364	0.351387	0.682949	0.526717	0.232016	0.294471		0	1	2
1.09_208.1303n	0.114805	0.487163	0.985213	0.262416	0.993557	0.738325	0.302725		0	1	2
1.09_369.2527m/z	0.152224	0.683625	0.355572	0.948449	0.886082	0.175948	0.158682		0	1	2
1.10_114.0904m/z	0.297695	0.771259	0.356027	0.197336	0.465288	0.631156	0.365753		0	1	2
1.10_226.1007m/z	0.55436	0.385034	0.375046	0.557568	0.783487	0.568679	0.228838		0	1	2
1.10_432.2340n	0.489788	0.387093	0.190193	0.10296	0.576561	0.420698	0.663681		0	1	2
1.10_596.3609m/z	0.131307	0.575632	0.361839	0.454967	0.844341	0.136006	0.46179		0	1	2
1.12_126.0534m/z	0.54723	0.118669	0.262786	0.21036	0.470922	0.688772	0.727263		0	1	2
1.12_164.1042n	0.167981	0.433264	0.690246	0.398732	0.624365	0.958891	0.315634		0	1	2
1.12_488.3383m/z	0.850626	0.335095	0.497588	0.079102	0.312632	0.832806	0.355541		0	1	2
1.12_705.5161m/z	0.26553	0.750357	0.23403	0.473895	0.847812	0.85886	0.765698		0	1	2
1.13_333.2052m/z	0.385712	0.913703	0.360217	0.961291	0.485331	0.752995	0.20314		0	1	2
1.13_359.2432m/z	0.32601	0.255631	0.712936	0.818021	0.278952	0.26	0.379841		0	1	2
1.13_790.5845m/z	0.26887	0.25232	0.161982	0.224408	0.505053	0.193638	0.495452		0	1	2
1.14_183.0635m/z	0.319384	0.51222	0.252407	0.581518	0.19039	0.94237	0.17117		0	1	2
1.14_198.1475m/z	0.270855	0.26532	0.184138	0.413381	0.164863	0.0275478	0.776193		0	1	2
1.14_430.2974m/z	0.277491	0.706762	0.65836	0.572827	0.718975	0.292169	0.41507		0	1	2
1.15_252.1566n	0.149717	0.539187	0.842757	0.38114	0.752868	0.57963	0.185783		0	1	2
1.15_298.2196m/z	0.148539	0.546255	0.787113	0.497674	0.431988	0.891016	0.200807		0	1	2
1.15_367.2113m/z	0.128871	0.098261	0.346185	0.416917	0.876934	0.315817	0.0193101		0	1	2
1.15_490.3355n	0.0507611	0.520504	0.902477	0.0525144	0.167999	0.925822	0.806671		0	1	2
1.15_718.5260m/z	0.077477	0.936517	0.0597859	0.733235	0.705719	0.7204	0.229224		0	1	2
1.16_354.2246n	0.279521	0.841339	0.498895	0.998131	0.613892	0.206639	0.378878		0	1	2
1.17_309.2094m/z	0.0629905	0.977579	0.692724	0.872418	0.594771	0.886173	0.15055		0	1	2
1.17_514.3198m/z	0.801894	0.837226	0.983196	0.641389	0.399219	0.654371	0.415553		0	1	2
1.17_657.3902n	0.113304	0.265596	0.29025	0.29646	0.988754	0.117433	0.294982		0	1	2
1.18_291.1930m/z	0.132153	0.95122	0.353923	0.319266	0.777681	0.402299	0.205924		0	1	2
1.18_319.1895m/z	0.332344	0.488158	0.493584	0.399144	0.925845	0.398591	0.256476		0	1	2
1.18_386.2295n	0.206958	0.236124	0.493591	0.684831	0.803955	0.840849	0.150283		0	1	2
1.18_402.2661m/z	0.21067	0.946266	0.741001	0.540489	0.163693	0.298286	0.076589		0	1	2
1.18_460.3087m/z	0.187235	0.24387	0.423616	0.52407	0.555714	0.248044	0.138713		0	1	2
1.19_239.0903m/z	0.683684	0.813564	0.72447	0.0785143	0.148799	0.761695	0.125307		0	1	2
1.19_296.1829n	0.251114	0.606932	0.525416	0.697493	0.624784	0.32881	0.26175		0	1	2
1.19_426.3229m/z	0.302452	0.40067	0.167698	0.178881	0.651092	0.183615	0.971383		0	1	2
1.19_474.3225m/z	0.233488	0.505923	0.739067	0.119796	0.960675	0.513516	0.34658		0	1	2
1.21_833.6027n	0.303848	0.189507	0.163293	0.276857	0.513625	0.298725	0.959671		0	1	2
1.22_181.0714m/z	0.164995	0.0344073	0.018368	0.0241819	0.0205307	0.0666484	0.964602		0	1	2
1.22_194.1141n	0.141432	0.941396	0.85682	0.74321	0.393498	0.377071	0.13287		0	1	2
1.22_222.1440n	0.400707	0.596834	0.202782	0.215353	0.977348	0.476936	0.61061		0	1	2
1.23_416.2823m/z	0.209567	0.827904	0.783215	0.452697	0.975568	0.235144	0.306791		0	1	2
1.24_684.4128m/z	0.0750117	0.314377	0.175245	0.350542	0.715419	0.0872121	0.517433		0	1	2
1.26_133.0848m/z	0.111115	0.927782	0.618141	0.657597	0.731876	0.0865768	0.0798635		0	1	2
1.26_179.1102m/z	0.822481	0.366589	0.512514	0.211646	0.637271	0.99453	0.0360111		0	1	2
1.26_238.1411n	0.0773842	0.95475	0.934456	0.409097	0.500391	0.417875	0.0858902		0	1	2
1.26_481.3058n	0.169336	0.585732	0.704184	0.907945	0.354739	0.285242	0.335365		0	1	2
1.27_127.0386m/z	0.405381	0.869897	0.37003	0.841769	0.783542	0.899934	0.394013		0	1	2
1.27_150.0883n	0.177053	0.599412	0.835675	0.409361	0.275629	0.496178	0.087932		0	1	2
1.27_340.2145n	0.216212	0.700161	0.500211	0.93065	0.985154	0.101742	0.28557		0	1	2
1.27_878.6365m/z	0.347641	0.22304	0.171784	0.100281	0.456002	0.225715	0.47032		0	1	2
1.30_96.0434m/z	0.20811	0.853416	0.222163	0.18921	0.761417	0.354175	0.517027		0	1	2
1.30_448.3360m/z	0.375363	0.240125	0.158023	0.0867525	0.378334	0.197393	0.904581		0	1	2
1.31_282.1672n	0.0799912	0.809228	0.938272	0.637415	0.377601	0.161076	0.100544		0	1	2
1.32_393.1518m/z	0.41333	0.501883	0.753737	0.821966	0.559792	0.841716	0.235414		0	1	2
1.32_728.4381m/z	0.080217	0.472891	0.245123	0.0514025	0.513755	0.13086	0.508854		0	1	2
1.33_386.2369m/z	0.261468	0.777602	0.712382	0.990451	0.265671	0.0604235	0.163174		0	1	2
1.33_548.3598m/z	0.298835	0.707374	0.178147	0.0294481	0.355879	0.207982	0.512656		0	1	2
1.34_402.2672m/z	0.374695	0.666428	0.670529	0.898858	0.966424	0.185686	0.700699		0	1	2
1.34_491.3081m/z	0.0320251	0.0703263	0.360271	0.0136169	0.615978	0.990013	0.773391		0	1	2
1.35_103.0934m/z	0.125914	0.0366506	0.0222518	0.0702165	0.270379	0.260251	0.390336		0	1	2
1.35_139.1142n	0.352879	0.777389	0.324486	0.546883	0.403655	0.955596	0.12702		0	1	2
1.37_470.3491m/z	0.309114	0.199072	0.133359	0.0700099	0.567586	0.260677	0.171786		0	1	2
1.38_123.0533m/z	0.560028	0.563302	0.299021	0.848612	0.1468	0.618036	0.318731		0	1	2
1.39_308.2194m/z	0.788789	0.210968	0.0435201	0.113682	0.620581	0.53146	0.454911		0	1	2
1.39_326.1965n	0.0749154	0.499453	0.593159	0.638327	0.266609	0.115666	0.104244		0	1	2
1.39_430.2621m/z	0.318608	0.681704	0.573166	0.519559	0.289953	0.0647839	0.204889		0	1	2
1.39_922.6621m/z	0.695325	0.382199	0.126185	0.107539	0.702548	0.173212	0.730802		0	1	2
1.42_113.0904m/z	0.273271	0.750321	0.846404	0.601538	0.692077	0.68076	0.446775		0	1	2
1.42_128.0768n	0.319264	0.748646	0.336012	0.656304	0.261398	0.581645	0.349288		0	1	2
1.42_139.0691m/z	0.324239	0.63642	0.288893	0.835845	0.115356	0.488781	0.410361		0	1	2
1.42_337.1985m/z	0.263514	0.904422	0.924758	0.2289	0.423684	0.626794	0.441671		0	1	2
1.43_169.5882m/z	0.385066	0.538809	0.628298	0.215582	0.471753	0.631511	0.13762		0	1	2
1.43_203.1090n	0.249819	0.205604	0.0546586	0.297665	0.351242	0.0860038	0.461507		0	1	2
1.45_278.0997n	0.104989	0.160368	0.171614	0.421409	0.446436	0.804059	0.409274		0	1	2
1.46_205.1307n	0.337292	0.60986	0.971615	0.815447	0.24671	0.797856	0.592898		0	1	2
1.47_150.0842m/z	0.478496	0.858994	0.388426	0.395782	0.193669	0.383607	0.801343		0	1	2
1.47_448.2751m/z	0.299385	0.789183	0.165485	0.111131	0.273854	0.0565578	0.674697		0	1	2
1.47_772.4637m/z	0.106392	0.222696	0.219635	0.17227	0.567173	0.085921	0.275373		0	1	2
1.48_534.3431m/z	0.19953	0.635259	0.822547	0.375436	0.204103	0.363805	0.797402		0	1	2
1.48_592.3859m/z	0.156414	0.120581	0.482167	0.127486	0.45673	0.159668	0.250148		0	1	2
1.53_370.2188n	0.0960455	0.483405	0.452728	0.554568	0.284175	0.15416	0.101202		0	1	2
1.54_474.2880m/z	0.278508	0.770631	0.703568	0.37669	0.323115	0.0515088	0.140368		0	1	2
1.56_492.3616m/z	0.295155	0.231419	0.1937	0.195052	0.441412	0.170456	0.631887		0	1	2
1.57_966.6882m/z	0.35728	0.462655	0.385559	0.0773004	0.567344	0.18989	0.119273		0	1	2
1.58_126.0769m/z	0.238047	0.693363	0.518375	0.818067	0.1561	0.299676	0.27937		0	1	2
1.59_255.0848m/z	0.69271	0.67343	0.194266	0.571347	0.874364	0.634049	0.147495		0	1	2
1.60_307.1877m/z	0.0510898	0.848231	0.309446	0.431749	0.515149	0.310999	0.719163		0	1	2
1.60_417.2630m/z	0.0501833	0.995244	0.221041	0.237423	0.433155	0.114561	0.249708		0	1	2
1.60_636.4119m/z	0.070299	0.12607	0.626008	0.0777446	0.360729	0.184805	0.232282		0	1	2
1.62_578.3686m/z	0.1409	0.880182	0.896809	0.508504	0.520577	0.746833	0.727657		0	1	2
1.63_208.1014m/z	0.566644	0.605552	0.30428	0.848617	0.100061	0.416235	0.0673068		0	1	2
1.64_287.1092m/z	0.672159	0.871147	0.406732	0.457004	0.684301	0.554202	0.214629		0	1	2
1.64_535.3167n	0.268708	0.959181	0.884414	0.895114	0.312907	0.0590913	0.299652		0	1	2
1.66_253.0693m/z	0.810708	0.119216	0.496617	0.372273	0.173816	0.675588	0.108803		0	1	2
1.66_414.2445n	0.0864349	0.466913	0.484317	0.492223	0.28776	0.145488	0.0918632		0	1	2
1.69_106.0640m/z	0.281359	0.691556	0.246514	0.973578	0.265262	0.816436	0.0385928		0	1	2
1.69_151.0617n	0.139858	0.541195	0.109591	0.487016	0.101697	0.926752	0.0653543		0	1	2
1.71_213.0752m/z	0.257104	0.648044	0.139487	0.365072	0.538667	0.270559	0.24009		0	1	2
1.74_227.0900m/z	0.420349	0.535587	0.15003	0.3019	0.996527	0.721514	0.0766821		0	1	2
1.74_366.2831m/z	0.564957	0.298837	0.315833	0.845589	0.521487	0.104307	0.696771		0	1	2
1.74_514.3751m/z	0.212363	0.192973	0.301644	0.121716	0.510734	0.95343	0.397176		0	1	2
1.75_184.0954m/z	0.144398	0.957515	0.0149265	0.383111	0.49908	0.508589	0.583189		0	1	2
1.75_307.1896m/z	0.175255	0.75739	0.33214	0.815662	0.0831629	0.29198	0.0354283		0	1	2
1.77_657.4087n	0.149962	0.161312	0.812931	0.0560352	0.374524	0.891554	0.678206		0	1	2
1.80_539.3469n	0.388236	0.903839	0.430501	0.287118	0.408572	0.0906145	0.283614		0	1	2
1.81_458.2695n	0.082624	0.428515	0.514826	0.484379	0.28557	0.168574	0.109007		0	1	2
1.82_138.0419n	0.663817	0.403769	0.33636	0.842116	0.634127	0.712807	0.133884		0	1	2
1.85_199.0585m/z	0.94619	0.942815	0.555821	0.205251	0.410091	0.0797619	0.209204		0	1	2
1.86_167.0581n	0.298086	0.958112	0.0618077	0.826553	0.644543	0.790918	0.295351		0	1	2
1.89_282.1179m/z	0.400249	0.503957	0.343916	0.453601	0.0374243	0.761276	0.198842		0	1	2
1.91_400.2312n	0.562395	0.489976	0.881714	0.518272	0.381574	0.714705	0.0872299		0	1	2
1.92_536.3874m/z	0.21937	0.20518	0.257038	0.111678	0.594931	0.316723	0.719841		0	1	2
1.94_583.3733n	0.764918	0.764734	0.388813	0.606946	0.327478	0.125684	0.703442		0	1	2
1.96_110.0716m/z	0.123263	0.427973	0.936658	0.259993	0.703786	0.726354	0.853913		0	1	2
1.96_125.0468n	0.258427	0.728268	0.0975563	0.387549	0.0596222	0.556801	0.0527311		0	1	2
1.96_461.2892m/z	0.131508	0.278558	0.153797	0.135049	0.348877	0.12533	0.0577202		0	1	2
2.00_298.0952m/z	0.175861	0.440655	0.0551185	0.0749769	0.45471	0.673684	0.558091		0	1	2
2.01_502.2952n	0.083879	0.307494	0.541285	0.180465	0.281162	0.207597	0.106754		0	1	2
2.03_116.0699m/z	0.123008	0.858928	0.430673	0.453028	0.184716	0.857909	0.0356059		0	1	2
2.04_298.1843m/z	0.199673	0.738844	0.498959	0.216876	0.212933	0.400164	0.0719182		0	1	2
2.08_172.0838n	0.889327	0.983834	0.993018	0.0578226	0.040085	0.900032	0.988712		0	1	2
2.16_650.3906m/z	0.263121	0.852062	0.936029	0.77492	0.397967	0.315954	0.489335		0	1	2
2.17_546.3207n	0.0814419	0.263289	0.544951	0.133686	0.308611	0.318969	0.123834		0	1	2
2.18_558.4015m/z	0.210925	0.193034	0.665706	0.116586	0.8428	0.801274	0.298981		0	1	2
2.23_227.0905m/z	0.276578	0.681383	0.723299	0.813422	0.21457	0.750543	0.19483		0	1	2
2.33_198.0963m/z	0.0782803	0.862965	0.721013	0.166063	0.17764	0.854638	0.88921		0	1	2
2.33_223.0971m/z	0.303556	0.747691	0.0976144	0.916437	0.266317	0.865366	0.0553174		0	1	2
2.33_266.0883m/z	0.328273	0.707637	0.352019	0.767031	0.194811	0.371174	0.537373		0	1	2
2.36_293.1199m/z	0.751652	0.356927	0.356459	0.162425	0.14783	0.491244	0.146452		0	1	2
2.38_176.0360m/z	0.528349	0.315938	0.0380931	0.722247	0.88408	0.156142	0.476607		0	1	2
2.41_280.0952m/z	0.337721	0.167634	0.129138	0.589286	0.209815	0.750037	0.114623		0	1	2
2.42_608.3824m/z	0.0942512	0.244295	0.526436	0.301606	0.270337	0.490372	0.0846541		0	1	2
2.44_112.0610m/z	0.231031	0.674366	0.701884	0.761446	0.630035	0.356706	0.209074		0	1	2
2.44_580.4135m/z	0.182428	0.297968	0.346666	0.0886601	0.537806	0.52078	0.999888		0	1	2
2.45_229.1058m/z	0.0952395	0.2485	0.217969	0.301546	0.283141	0.147667	0.493576		0	1	2
2.45_270.0962m/z	0.789713	0.961684	0.124317	0.829907	0.0267199	0.15808	0.122661		0	1	2
2.46_204.0851m/z	0.198802	0.912151	0.788884	0.972315	0.188137	0.987497	0.68243		0	1	2
2.47_257.1007m/z	0.854733	0.579776	0.824399	0.65056	0.340786	0.793001	0.300351		0	1	2
2.47_282.1178m/z	0.193472	0.145245	0.511859	0.321777	0.0782335	0.856184	0.21526		0	1	2
2.50_505.3146m/z	0.103217	0.301345	0.391034	0.852852	0.460881	0.146803	0.876461		0	1	2
2.53_529.3298m/z	0.10529	0.0559285	0.447214	0.113909	0.0972812	0.676599	0.495348		0	1	2
2.54_240.0855m/z	0.729113	0.34164	0.263471	0.38065	0.207127	0.967942	0.127416		0	1	2
2.57_630.4401m/z	0.0408204	0.548122	0.718605	0.277648	0.0399305	0.383437	0.376288		0	1	2
2.73_602.4269m/z	0.199413	0.249684	0.395589	0.241018	0.504665	0.588172	0.600898		0	1	2
2.84_204.0852m/z	0.244085	0.31185	0.976879	0.972995	0.547383	0.910913	0.257762		0	1	2
2.84_258.0955m/z	0.956902	0.337626	0.318362	0.425475	0.401018	0.612203	0.188821		0	1	2
2.84_629.3729n	0.0947111	0.208352	0.539224	0.63198	0.272875	0.675761	0.129485		0	1	2
2.85_245.0960m/z	0.502407	0.861204	0.110876	0.987274	0.284424	0.159305	0.290487		0	1	2
2.98_113.0336m/z	0.271427	0.126047	0.276908	0.743529	0.21602	0.410076	0.905862		0	1	2
3.02_144.0638m/z	0.501845	0.346255	0.258479	0.705009	0.953631	0.135013	0.422861		0	1	2
3.03_357.2385m/z	0.182822	0.166777	0.498487	0.709138	0.147878	0.986893	0.0980741		0	1	2
3.04_227.0901m/z	0.415239	0.862804	0.153746	0.62983	0.213613	0.912253	0.0706907		0	1	2
3.05_695.4280n	0.12765	0.353795	0.550753	0.681277	0.32914	0.772878	0.0845512		0	1	2
3.10_115.0489m/z	0.0351236	0.730482	0.327203	0.633037	0.779575	0.481656	0.912414		0	1	2
3.10_243.0853m/z	0.302451	0.663745	0.748798	0.693777	0.942717	0.241885	0.225772		0	1	2
3.10_441.3508m/z	0.687225	0.876163	0.501596	0.36042	0.992964	0.473828	0.118527		0	1	2
3.12_190.1059m/z	0.290685	0.141682	0.0772482	0.705707	0.658299	0.317769	0.385819		0	1	2
3.13_345.1419m/z	0.86115	0.14267	0.227573	0.355566	0.0635952	0.619621	0.227895		0	1	2
3.13_485.3642m/z	0.127652	0.228598	0.484686	0.145154	0.32013	0.755334	0.718027		0	1	2
3.19_316.1153n	0.226465	0.586853	0.465188	0.673285	0.788649	0.337997	0.737789		0	1	2
3.20_303.1329m/z	0.200009	0.850589	0.121391	0.585023	0.58832	0.920527	0.572068		0	1	2
3.23_150.0839m/z	0.661056	0.479168	0.73109	0.457232	0.608117	0.662198	0.543962		0	1	2
3.24_297.0946m/z	0.191951	0.464363	0.302754	0.77111	0.45312	0.962369	0.111308		0	1	2
3.28_585.4079m/z	0.17562	0.458331	0.328496	0.137408	0.219675	0.479968	0.370594		0	1	2
3.28_624.4392m/z	0.191805	0.50782	0.319699	0.233353	0.76613	0.393109	0.684969		0	1	2
3.30_273.0960m/z	0.199188	0.601506	0.817046	0.379774	0.48662	0.524107	0.0957578		0	1	2
3.31_248.1379m/z	0.138916	0.387171	0.979177	0.319665	0.155995	0.450297	0.520319		0	1	2
3.31_288.1373m/z	0.901056	0.839455	0.126489	0.838371	0.904991	0.896117	0.380965		0	1	2
3.31_549.3404m/z	0.0657514	0.708218	0.879955	0.995997	0.417018	0.70472	0.2766		0	1	2
3.36_347.1838m/z	0.725445	0.60229	0.825558	0.272819	0.214653	0.189364	0.417693		0	1	2
3.36_487.1230m/z	0.085574	0.7286	0.365424	0.933348	0.104251	0.579282	0.959609		0	1	2
3.37_349.1977m/z	0.608582	0.94228	0.185015	0.240347	0.549715	0.163509	0.530214		0	1	2
3.37_384.1766m/z	0.043385	0.699179	0.715033	0.664956	0.12595	0.927808	0.740636		0	1	2
3.39_51.0225m/z	0.401399	0.922635	0.411568	0.419554	0.876547	0.455499	0.332317		0	1	2
3.39_77.0382m/z	0.295318	0.179638	0.410005	0.547355	0.44762	0.0784355	0.337402		0	1	2
3.39_105.0337m/z	0.385031	0.693022	0.928423	0.327694	0.813799	0.427118	0.396345		0	1	2
3.39_180.0528n	0.347863	0.847317	0.568042	0.343361	0.910362	0.778391	0.372214		0	1	2
3.39_379.2483m/z	0.0977641	0.550942	0.532749	0.59851	0.492834	0.761981	0.0614659		0	1	2
3.39_607.3747n	0.342368	0.57623	0.624201	0.351547	0.45697	0.216444	0.290705		0	1	2
3.43_374.1199n	0.324491	0.94731	0.356064	0.194212	0.453434	0.588447	0.0136427		0	1	2
3.43_457.1122m/z	0.258905	0.513116	0.8407	0.832728	0.096981	0.293805	0.3147		0	1	2
3.46_235.1048m/z	0.186182	0.101494	0.370246	0.151342	0.629014	0.837027	0.49994		0	1	2
3.47_306.0961n	0.560855	0.241188	0.914544	0.529089	0.0890821	0.708003	0.127306		0	1	2
3.47_740.4610m/z	0.157911	0.57594	0.506254	0.551819	0.353923	0.80387	0.0885327		0	1	2
3.49_275.1118m/z	0.238632	0.644738	0.653129	0.464229	0.278398	0.0802406	0.168719		0	1	2
3.51_346.1263n	0.351259	0.183093	0.590142	0.414893	0.112805	0.74764	0.956421		0	1	2
3.52_276.1185n	0.721409	0.222628	0.142602	0.339863	0.474353	0.965251	0.298331		0	1	2
3.53_370.2409m/z	0.117593	0.916706	0.580968	0.451542	0.279386	0.970307	0.194555		0	1	2
3.54_137.0452m/z	0.0519029	0.036781	0.418539	0.222347	0.0446226	0.142093	0.583847		0	1	2
3.61_118.0267n	0.24428	0.153679	0.0183093	0.195527	0.225389	0.888096	0.33169		0	1	2
3.63_209.0910n	0.174172	0.755761	0.817499	0.266946	0.506864	0.625203	0.151696		0	1	2
3.64_457.1121m/z	0.125162	0.539002	0.39797	0.606847	0.223741	0.605604	0.768496		0	1	2
3.65_401.2624m/z	0.109372	0.593948	0.547788	0.22926	0.418584	0.97156	0.0185616		0	1	2
3.66_783.4796n	0.183349	0.994442	0.567946	0.321563	0.582972	0.932872	0.099483		0	1	2
3.67_259.1143m/z	0.544839	0.969628	0.0681938	0.398396	0.240323	0.300339	0.152775		0	1	2
3.73_318.1481m/z	0.443088	0.550922	0.277524	0.0821335	0.0416857	0.692467	0.0612496		0	1	2
3.78_828.5127m/z	0.0853165	0.993883	0.288479	0.383093	0.979263	0.670523	0.867657		0	1	2
3.82_269.1112m/z	0.344429	0.761181	0.0645466	0.608042	0.497217	0.105352	0.0570987		0	1	2
3.94_445.2880m/z	0.131358	0.767026	0.444972	0.214915	0.612055	0.816721	0.0948908		0	1	2
3.95_854.5050n	0.23966	0.752003	0.404652	0.344354	0.308413	0.835162	0.05072		0	1	2
3.96_245.0992m/z	0.313173	0.355015	0.445179	0.303594	0.0744338	0.820874	0.594891		0	1	2
3.99_266.1364n	0.240427	0.712819	0.453683	0.3702	0.620862	0.162706	0.340055		0	1	2
3.99_821.5487m/z	0.417282	0.881048	0.955008	0.822705	0.744596	0.308908	0.121566		0	1	2
4.01_222.1160m/z	0.359962	0.240208	0.644768	0.425448	0.472178	0.699619	0.997283		0	1	2
4.01_270.1524n	0.263295	0.618681	0.355375	0.684618	0.344509	0.120049	0.356129		0	1	2
4.01_325.1949m/z	0.116202	0.960434	0.663878	0.704759	0.771332	0.145733	0.314959		0	1	2
4.01_540.3411m/z	0.364564	0.357738	0.350547	0.385812	0.487376	0.192574	0.734237		0	1	2
4.02_274.1620n	0.607288	0.366815	0.830979	0.899526	0.0723911	0.395062	0.524042		0	1	2
4.02_467.8014m/z	0.106906	0.97783	0.489788	0.295559	0.27008	0.952397	0.590257		0	1	2
4.03_286.1503n	0.313635	0.828506	0.447414	0.831126	0.279711	0.0901171	0.46793		0	1	2
4.03_405.1449m/z	0.0531562	0.0241814	0.581583	0.810255	0.409844	0.817673	0.390394		0	1	2
4.03_915.5575n	0.0620892	0.608928	0.518606	0.429917	0.422975	0.916015	0.225814		0	1	2
4.05_137.0453m/z	0.0406695	0.021557	0.656143	0.575545	0.785836	0.639151	0.80533		0	1	2
4.06_305.9992m/z	0.0270661	0.0252732	0.325008	0.475869	0.936944	0.627016	0.824143		0	1	2
4.06_568.3850m/z	0.164391	0.0453383	0.307822	0.313555	0.60897	0.758133	0.455706		0	1	2
4.07_272.2574m/z	0.625993	0.524679	0.224688	0.467605	0.245425	0.368021	0.876064		0	1	2
4.09_865.5745m/z	0.552194	0.511298	0.0222278	0.875107	0.980622	0.924932	0.494955		0	1	2
4.10_245.1003m/z	0.141142	0.769367	0.835426	0.974589	0.729703	0.153427	0.18836		0	1	2
4.10_562.3557m/z	0.0523201	0.570801	0.877656	0.971562	0.502901	0.892397	0.58167		0	1	2
4.11_258.1057m/z	0.132044	0.0198693	0.0863952	0.593549	0.678644	0.397768	0.71212		0	1	2
4.11_372.2200m/z	0.333841	0.596679	0.508988	0.341525	0.708344	0.0972887	0.874801		0	1	2
4.11_489.3131m/z	0.0708316	0.622316	0.410351	0.311705	0.414494	0.80633	0.175927		0	1	2
4.12_130.0365n	0.129271	0.0771754	0.990243	0.818545	0.434839	0.850289	0.525966		0	1	2
4.12_460.2904m/z	0.15843	0.0586478	0.875721	0.896174	0.505433	0.368778	0.687249		0	1	2
4.12_959.5815n	0.074617	0.619678	0.538725	0.397706	0.325801	0.891685	0.469812		0	1	2
4.13_288.0861n	0.58435	0.607983	0.460456	0.302564	0.220613	0.35937	0.0159499		0	1	2
4.13_599.2785m/z	0.0536833	0.187524	0.48943	0.675558	0.519597	0.761204	0.274347		0	1	2
4.15_230.1449m/z	0.470951	0.345798	0.59981	0.641158	0.0575731	0.439459	0.263781		0	1	2
4.15_540.2189n	0.135252	0.175026	0.265302	0.900668	0.565707	0.328447	0.348744		0	1	2
4.16_301.2236m/z	0.0836543	0.337041	0.484466	0.184855	0.135138	0.401459	0.544836		0	1	2
4.17_584.3607m/z	0.20727	0.509094	0.203793	0.395723	0.117654	0.202337	0.212761		0	1	2
4.18_311.1450m/z	0.252619	0.290825	0.120572	0.639636	0.371862	0.794488	0.879525		0	1	2
4.19_465.3074n	0.0647728	0.16108	0.455976	0.28994	0.314	0.746213	0.262143		0	1	2
4.19_511.3263m/z	0.0847981	0.679739	0.445655	0.364362	0.232753	0.837864	0.171629		0	1	2
4.19_532.3346m/z	0.247191	0.648712	0.453806	0.870528	0.701055	0.0616529	0.971454		0	1	2
4.19_930.6138n	0.726487	0.609054	0.589037	0.942844	0.706222	0.580495	0.686429		0	1	2
4.20_321.1637m/z	0.097615	0.0712284	0.619164	0.498399	0.365319	0.874448	0.902274		0	1	2
4.20_612.4124m/z	0.326329	0.74128	0.448256	0.0431067	0.31327	0.0184346	0.228476		0	1	2
4.20_909.5995m/z	0.260047	0.472301	0.402228	0.0143133	0.978269	0.416316	0.0810852		0	1	2
4.21_511.3703m/z	0.0820307	0.436401	0.480936	0.311026	0.210375	0.750334	0.050718		0	1	2
4.21_524.3672m/z	0.414365	0.737273	0.430389	0.115078	0.210441	0.340944	0.137714		0	1	2
4.22_317.1302n	0.263951	0.999674	0.778054	0.581718	0.0349299	0.070387	0.172247		0	1	2
4.23_419.1602n	0.26419	0.568072	0.132733	0.574171	0.286801	0.465361	0.546357		0	1	2
4.24_166.0714m/z	0.0860668	0.0351925	0.0716003	0.313429	0.466905	0.265778	0.674043		0	1	2
4.24_606.3802m/z	0.0977987	0.111625	0.808303	0.540224	0.139564	0.221394	0.284165		0	1	2
4.26_504.3172m/z	0.0649075	0.0321142	0.577112	0.0391113	0.258854	0.768557	0.184297		0	1	2
4.26_533.3395m/z	0.0731912	0.718907	0.504727	0.399214	0.26445	0.799886	0.106648		0	1	2
4.29_363.1563m/z	0.139878	0.311143	0.198707	0.316939	0.355715	0.172951	0.777382		0	1	2
4.30_301.2685n	0.250651	0.827962	0.412681	0.741378	0.703802	0.467661	0.36997		0	1	2
4.30_318.1275n	0.383291	0.941706	0.321409	0.835297	0.463699	0.1321	0.504179		0	1	2
4.31_141.0164m/z	0.0709786	0.90272	0.797507	0.240086	0.170397	0.227643	0.349461		0	1	2
4.31_297.1525m/z	0.0696939	0.533588	0.581804	0.855709	0.241916	0.0671334	0.229054		0	1	2
4.32_181.0717n	0.239742	0.554218	0.171551	0.79848	0.257926	0.388976	0.188119		0	1	2
4.32_410.2041m/z	0.194279	0.107795	0.0504942	0.338251	0.885737	0.15001	0.35796		0	1	2
4.34_555.3523m/z	0.116624	0.841978	0.602886	0.481104	0.247677	0.799153	0.0985775		0	1	2
4.34_656.4356m/z	0.873814	0.536757	0.580837	0.0712323	0.14212	0.952149	0.440589		0	1	2
4.35_54.0486n	0.254002	0.36755	0.144269	0.091489	0.650052	0.826442	0.76877		0	1	2
4.35_253.1267m/z	0.0961246	0.849898	0.701795	0.343907	0.546523	0.0664142	0.326151		0	1	2
4.35_293.1247n	0.378151	0.423061	0.0605784	0.878798	0.158944	0.430982	0.773528		0	1	2
4.35_298.1838m/z	0.184723	0.795093	0.918044	0.52669	0.764982	0.128979	0.473891		0	1	2
4.35_310.1225n	0.112381	0.0700338	0.0351758	0.854675	0.933339	0.867486	0.493979		0	1	2
4.36_358.2049m/z	0.0565346	0.635104	0.457078	0.436007	0.321815	0.149234	0.179882		0	1	2
4.37_135.0959m/z	0.340097	0.910863	0.658167	0.336957	0.782434	0.238583	0.424788		0	1	2
4.37_251.1567m/z	0.358489	0.365305	0.279244	0.274117	0.914694	0.889082	0.889574		0	1	2
4.37_330.1524n	0.391946	0.404504	0.622968	0.571413	0.116601	0.186295	0.0135301		0	1	2
4.42_402.2304m/z	0.0277981	0.354733	0.354381	0.478918	0.462169	0.0668639	0.143346		0	1	2
4.42_577.3653m/z	0.12296	0.954158	0.717322	0.553744	0.243398	0.763322	0.166559		0	1	2
4.43_285.1041m/z	0.692038	0.480071	0.171815	0.284755	0.566114	0.547184	0.0401052		0	1	2
4.43_432.1611n	0.68002	0.856792	0.054606	0.693255	0.168323	0.0486919	0.948809		0	1	2
4.44_175.0699m/z	0.800908	0.906628	0.0365234	0.985016	0.0226659	0.533543	0.282854		0	1	2
4.45_282.1303n	0.805809	0.469119	0.4391	0.147019	0.711196	0.918985	0.485108		0	1	2
4.47_275.2451n	0.558954	0.597549	0.40628	0.871404	0.804396	0.113778	0.389099		0	1	2
4.47_446.2566m/z	0.0581163	0.177254	0.611365	0.270146	0.17094	0.121068	0.161814		0	1	2
4.47_786.5954m/z	0.0767355	0.102149	0.377836	0.117124	0.351538	0.374569	0.408124		0	1	2
4.48_226.1213m/z	0.310103	0.573348	0.4085	0.221686	0.443419	0.173763	0.937522		0	1	2
4.48_280.1641m/z	0.27667	0.412981	0.125297	0.0578247	0.405075	0.116154	0.647585		0	1	2
4.48_402.1570m/z	0.361201	0.750913	0.628087	0.234009	0.30782	0.519593	0.0489452		0	1	2
4.48_599.3784m/z	0.097853	0.870798	0.863954	0.604556	0.31194	0.805534	0.117256		0	1	2
4.48_629.3855m/z	0.242637	0.817428	0.496408	0.675541	0.250847	0.151772	0.0669897		0	1	2
4.48_700.4595m/z	0.46852	0.202672	0.47611	0.0851208	0.425329	0.871161	0.654385		0	1	2
4.50_721.5952n	0.72376	0.065504	0.730125	0.37861	0.752166	0.377298	0.109897		0	1	2
4.51_351.1276m/z	0.869869	0.725265	0.47954	0.043759	0.0768814	0.112648	0.277286		0	1	2
4.52_490.2829m/z	0.103424	0.159251	0.535761	0.175545	0.282884	0.0611442	0.132803		0	1	2
4.52_621.3912m/z	0.108946	0.881291	0.953722	0.932511	0.325052	0.830818	0.14806		0	1	2
4.55_315.2621m/z	0.472075	0.976132	0.253313	0.209653	0.886499	0.187723	0.20339		0	1	2
4.57_534.3081m/z	0.0789795	0.0991084	0.347002	0.147277	0.164118	0.0793491	0.19631		0	1	2
4.57_548.1028m/z	0.903603	0.866723	0.474445	0.496259	0.440167	0.284136	0.421248		0	1	2
4.57_594.8502m/z	0.353653	0.53803	0.943386	0.957962	0.338472	0.12906	0.0824635		0	1	2
4.58_546.1067m/z	0.829385	0.750565	0.71176	0.462787	0.0788892	0.807506	0.184461		0	1	2
4.58_1209.7219n	0.291475	0.973231	0.811723	0.142208	0.30301	0.54975	0.579696		0	1	2
4.59_174.0830n	0.368964	0.967139	0.672526	0.34506	0.206193	0.176852	0.45378		0	1	2
4.59_643.4039m/z	0.147096	0.717048	0.911933	0.894792	0.32318	0.912239	0.163014		0	1	2
4.60_170.1109m/z	0.331196	0.474602	0.817827	0.342873	0.229985	0.206252	0.804473		0	1	2
4.60_213.0933n	0.370032	0.51327	0.496681	0.360486	0.257673	0.165679	0.689324		0	1	2
4.60_479.2844m/z	0.395888	0.636409	0.0953856	0.817354	0.0747094	0.238724	0.856768		0	1	2
4.63_578.3342m/z	0.0837386	0.119517	0.364317	0.178853	0.12483	0.0914548	0.0643705		0	1	2
4.64_289.0883m/z	0.243789	0.702606	0.887198	0.959457	0.5715	0.181954	0.290879		0	1	2
4.64_665.4174m/z	0.103308	0.881858	0.971069	0.760058	0.298626	0.98421	0.21634		0	1	2
4.65_294.1210n	0.916087	0.520045	0.405444	0.3067	0.466308	0.838551	0.0800234		0	1	2
4.66_278.0981n	0.40826	0.428298	0.236849	0.367376	0.795206	0.440594	0.574521		0	1	2
4.66_287.2313m/z	0.348298	0.215648	0.722875	0.298073	0.918565	0.467308	0.462888		0	1	2
4.66_305.1242n	0.426956	0.483647	0.142325	0.974894	0.0105404	0.133144	0.236086		0	1	2
4.67_259.1014m/z	0.955742	0.12349	0.14794	0.434124	0.267519	0.966939	0.23507		0	1	2
4.68_312.9876m/z	0.800046	0.87213	0.395963	0.203529	0.640152	0.498845	0.574162		0	1	2
4.68_464.6332m/z	0.02689	0.261662	0.62761	0.961188	0.570535	0.762044	0.776357		0	1	2
4.68_687.4300m/z	0.0768929	0.991317	0.744037	0.97453	0.324337	0.97254	0.174341		0	1	2
4.70_286.1492m/z	0.247517	0.321835	0.207776	0.535787	0.423648	0.566515	0.563508		0	1	2
4.70_464.2985m/z	0.0706954	0.510489	0.779076	0.482867	0.366893	0.527527	0.199928		0	1	2
4.72_406.0084n	0.469978	0.431323	0.404222	0.729427	0.479214	0.550298	0.212857		0	1	2
4.73_137.0449m/z	0.0418648	0.105513	0.212959	0.548002	0.736328	0.83813	0.442494		0	1	2
4.73_327.1436m/z	0.0839696	0.145923	0.179237	0.302145	0.404534	0.893106	0.552065		0	1	2
4.74_268.0841n	0.188045	0.24498	0.0642733	0.589853	0.668096	0.776551	0.491172		0	1	2
4.74_282.1855m/z	0.302019	0.65682	0.69355	0.241913	0.344816	0.221342	0.519554		0	1	2
4.74_478.9733m/z	0.166434	0.557209	0.770504	0.713557	0.234441	0.637246	0.170496		0	1	2
4.74_479.3079m/z	0.0444988	0.125988	0.275213	0.732255	0.128697	0.522093	0.828602		0	1	2
4.74_668.2760n	0.403013	0.396933	0.0621738	0.673356	0.722226	0.878212	0.482638		0	1	2
4.74_709.4429m/z	0.0731121	0.927256	0.805971	0.999718	0.566749	0.999479	0.373229		0	1	2
4.76_340.1478n	0.0619646	0.132728	0.225643	0.965029	0.901949	0.62161	0.492209		0	1	2
4.76_700.9338m/z	0.196194	0.56809	0.105287	0.747023	0.272672	0.327011	0.229715		0	1	2
4.78_114.0656m/z	0.209825	0.88092	0.17482	0.32218	0.476703	0.282082	0.766738		0	1	2
4.78_731.4563m/z	0.0694341	0.504883	0.603937	0.699771	0.481223	0.966582	0.289381		0	1	2
4.79_293.1115m/z	0.0721218	0.0673551	0.429444	0.636232	0.37879	0.0182736	0.157587		0	1	2
4.79_493.6496m/z	0.100687	0.663951	0.433989	0.802446	0.207136	0.710438	0.209676		0	1	2
4.80_474.3026m/z	0.035079	0.471315	0.287043	0.888283	0.439524	0.758944	0.668912		0	1	2
4.81_125.0459n	0.434026	0.600187	0.025207	0.843953	0.651122	0.163918	0.230865		0	1	2
4.81_291.0448m/z	0.154326	0.164051	0.131352	0.572669	0.846609	0.917558	0.783112		0	1	2
4.81_744.4484m/z	0.55062	0.450033	0.302917	0.910923	0.171708	0.226147	0.523218		0	1	2
4.82_208.1177m/z	0.624868	0.34966	0.0432355	0.344069	0.191857	0.382075	0.848443		0	1	2
4.84_508.3247m/z	0.140784	0.343817	0.559284	0.541165	0.925821	0.580837	0.574098		0	1	2
4.84_508.6592m/z	0.0446681	0.591833	0.596503	0.961954	0.283857	0.446679	0.520015		0	1	2
4.84_753.4695m/z	0.0994722	0.793057	0.877835	0.67351	0.216779	0.75067	0.238039		0	1	2
4.85_204.1544m/z	0.799425	0.403311	0.624115	0.938477	0.699846	0.734136	0.0851161		0	1	2
4.86_330.0577m/z	0.953633	0.305469	0.0523433	0.373456	0.831816	0.623804	0.178645		0	1	2
4.87_146.0645m/z	0.353804	0.93053	0.995803	0.346135	0.326675	0.556007	0.612976		0	1	2
4.87_257.2560m/z	0.327227	0.995936	0.48638	0.162534	0.171275	0.207789	0.994003		0	1	2
4.88_268.1025m/z	0.398012	0.167592	0.0177159	0.857917	0.80548	0.460703	0.400841		0	1	2
4.88_326.1553m/z	0.225162	0.335076	0.0431745	0.0984465	0.727617	0.898163	0.618172		0	1	2
4.88_523.0000m/z	0.266728	0.712031	0.948269	0.413246	0.273341	0.859145	0.526483		0	1	2
4.88_523.3344m/z	0.185462	0.229868	0.234182	0.957851	0.126296	0.61402	0.939418		0	1	2
4.89_325.2199m/z	0.267991	0.280432	0.0765932	0.20815	0.117027	0.250842	0.500348		0	1	2
4.89_775.4818m/z	0.0605853	0.426011	0.598365	0.560146	0.372269	0.809112	0.436793		0	1	2
4.90_289.0881m/z	0.718805	0.861557	0.337937	0.419037	0.46574	0.21883	0.0544896		0	1	2
4.91_192.1487m/z	0.119531	0.557788	0.834008	0.916243	0.174532	0.305303	0.592631		0	1	2
4.91_360.1899m/z	0.704778	0.136483	0.976229	0.636317	0.563861	0.114269	0.148317		0	1	2
4.92_262.1017n	0.363988	0.873724	0.199706	0.71028	0.484683	0.217147	0.879422		0	1	2
4.92_430.2663m/z	0.0884192	0.169193	0.164041	0.177088	0.605846	0.218876	0.582435		0	1	2
4.93_280.1140n	0.25052	0.414617	0.594752	0.436777	0.65357	0.660714	0.038875		0	1	2
4.93_352.1262n	0.420466	0.872735	0.963559	0.731878	0.115576	0.378519	0.15134		0	1	2
4.93_537.6754m/z	0.134113	0.671972	0.725143	0.813555	0.19382	0.788843	0.109451		0	1	2
4.93_797.4953m/z	0.0844032	0.745471	0.183379	0.564822	0.153257	0.855648	0.251385		0	1	2
4.94_161.0768n	0.40194	0.830622	0.958379	0.320454	0.698846	0.252677	0.394243		0	1	2
4.94_264.1457n	0.207242	0.497801	0.103708	0.682207	0.197319	0.306499	0.648274		0	1	2
4.94_402.1567m/z	0.33192	0.573114	0.618932	0.458295	0.106489	0.305227	0.328657		0	1	2
4.94_424.1743n	0.733402	0.617963	0.459814	0.730517	0.0215187	0.0744813	0.187429		0	1	2
4.94_499.3615n	0.104868	0.215643	0.443584	0.407116	0.110993	0.282331	0.995748		0	1	2
4.94_538.0097m/z	0.117876	0.597861	0.472586	0.781585	0.352208	0.243731	0.699778		0	1	2
4.95_205.1075n	0.361002	0.883902	0.304745	0.0864836	0.012159	0.380824	0.874185		0	1	2
4.96_247.1275n	0.248262	0.329124	0.239748	0.962924	0.177864	0.235189	0.457391		0	1	2
4.98_495.3296n	0.0538074	0.118266	0.0310823	0.589005	0.86658	0.696502	0.886109		0	1	2
4.98_821.5064m/z	0.164752	0.214095	0.582415	0.151916	0.153395	0.637505	0.946099		0	1	2
4.99_552.3509m/z	0.069583	0.945174	0.550136	0.532273	0.434614	0.668778	0.437451		0	1	2
4.99_819.5080m/z	0.0666951	0.375231	0.590475	0.520675	0.36724	0.426337	0.305232		0	1	2
5.00_552.6854m/z	0.0533037	0.521404	0.770973	0.855274	0.210442	0.361718	0.385664		0	1	2
5.02_183.1904m/z	0.292837	0.929321	0.073114	0.038364	0.0640524	0.267189	0.917772		0	1	2
5.03_134.0204n	0.0566316	0.179492	0.247316	0.776388	0.499807	0.186656	0.758721		0	1	2
5.03_367.0231m/z	0.289213	0.0492687	0.510548	0.625039	0.521442	0.442814	0.297123		0	1	2
5.04_365.0247m/z	0.103602	0.0536789	0.379576	0.856205	0.265323	0.72742	0.892859		0	1	2
5.04_567.0261m/z	0.119824	0.581241	0.797625	0.928149	0.451451	0.413972	0.245005		0	1	2
5.05_126.0298n	0.174199	0.940335	0.114632	0.693851	0.0704323	0.108761	0.150736		0	1	2
5.05_245.1852m/z	0.592851	0.0271339	0.22578	0.224822	0.320037	0.810187	0.51207		0	1	2
5.05_344.2028n	0.23693	0.938222	0.0146826	0.590097	0.397374	0.0649299	0.831544		0	1	2
5.05_542.3416m/z	0.906331	0.661133	0.52081	0.50664	0.886279	0.193302	0.997977		0	1	2
5.05_841.5216m/z	0.330137	0.612512	0.914703	0.585473	0.201065	0.724481	0.306252		0	1	2
5.07_251.1542m/z	0.621116	0.475418	0.0159984	0.453729	0.110183	0.332775	0.909927		0	1	2
5.08_562.3547m/z	0.702718	0.198746	0.522529	0.28057	0.377549	0.127096	0.252724		0	1	2
5.09_498.3234m/z	0.0179198	0.246841	0.256431	0.203409	0.270399	0.948145	0.601266		0	1	2
5.10_365.1924n	0.246333	0.198144	0.0127318	0.461	0.585966	0.0730146	0.747606		0	1	2
5.13_120.0563n	0.344217	0.417462	0.297532	0.522611	0.0878641	0.220297	0.459148		0	1	2
5.13_120.0796m/z	0.261042	0.688601	0.144255	0.774694	0.705731	0.291994	0.0465452		0	1	2
5.13_149.0574n	0.38979	0.479054	0.19141	0.500686	0.344735	0.956049	0.887162		0	1	2
5.14_104.0596m/z	0.61881	0.143539	0.180428	0.587673	0.0207606	0.320747	0.31821		0	1	2
5.16_376.1844m/z	0.103272	0.392954	0.231209	0.871813	0.359975	0.121589	0.656767		0	1	2
5.18_302.1443m/z	0.386382	0.313142	0.0312039	0.11191	0.572062	0.112112	0.353436		0	1	2
5.18_316.2215m/z	0.164758	0.832749	0.0149592	0.82376	0.981265	0.393311	0.927528		0	1	2
5.19_244.0913m/z	0.465759	0.16312	0.0119307	0.0939363	0.315418	0.909284	0.72652		0	1	2
5.20_112.0486m/z	0.589811	0.1731	0.0162508	0.259902	0.393891	0.354915	0.312119		0	1	2
5.21_263.1372m/z	0.329977	0.229375	0.045293	0.0735544	0.393888	0.705811	0.990524		0	1	2
5.24_397.3385n	0.891586	0.633802	0.0225598	0.250166	0.496181	0.481322	0.525662		0	1	2
5.24_402.2456n	0.986791	0.309976	0.017888	0.366847	0.989618	0.294077	0.898781		0	1	2
5.24_561.2286m/z	0.275128	0.998151	0.0372916	0.45547	0.413079	0.396059	0.154912		0	1	2
5.25_225.1158m/z	0.391674	0.149391	0.131759	0.231659	0.682404	0.275417	0.234273		0	1	2
5.25_539.2467m/z	0.225691	0.507645	0.036238	0.581698	0.611186	0.370671	0.687045		0	1	2
5.28_719.2993m/z	0.457355	0.0199495	0.152251	0.780282	0.530111	0.30487	0.574585		0	1	2
5.29_180.1523m/z	0.576751	0.999363	0.209836	0.537635	0.326043	0.85632	0.145505		0	1	2
5.29_295.1639m/z	0.804785	0.16096	0.564942	0.3569	0.308853	0.21109	0.493137		0	1	2
5.31_96.1586m/z	0.589855	0.0802251	0.365642	0.936929	0.151717	0.550643	0.635312		0	1	2
5.31_142.1642m/z	0.355685	0.462551	0.705051	0.952572	0.135994	0.784015	0.937909		0	1	2
5.32_68.0619n	0.105448	0.169729	0.193508	0.426794	0.398858	0.970864	0.71729		0	1	2
5.32_579.3723n	0.112002	0.750577	0.051937	0.836262	0.677052	0.560839	0.117351		0	1	2
5.38_741.4242n	0.419604	0.684311	0.0122798	0.233097	0.518176	0.0696795	0.597219		0	1	2
5.39_152.0927m/z	0.417334	0.928772	0.274751	0.477615	0.993385	0.108096	0.503849		0	1	2
5.39_187.0631n	0.263849	0.56699	0.238561	0.711635	0.206204	0.742689	0.109655		0	1	2
5.39_800.4836m/z	0.298443	0.345701	0.0820205	0.315384	0.524616	0.111556	0.234768		0	1	2
5.40_118.0669m/z	0.887552	0.191763	0.947448	0.475141	0.906731	0.451467	0.270792		0	1	2
5.40_121.0819n	0.270669	0.854062	0.973307	0.727421	0.996926	0.780566	0.122688		0	1	2
5.40_129.0552n	0.284648	0.117684	0.749203	0.405208	0.487966	0.847802	0.63739		0	1	2
5.40_130.0710n	0.331291	0.850858	0.456201	0.364767	0.421461	0.321172	0.640263		0	1	2
5.40_136.1051m/z	0.380209	0.099064	0.154395	0.437544	0.379371	0.0769725	0.294629		0	1	2
5.40_150.0838m/z	0.423822	0.264199	0.684667	0.275924	0.939195	0.262085	0.559853		0	1	2
5.40_191.0882n	0.371489	0.351677	0.400347	0.50179	0.653829	0.532922	0.427346		0	1	2
5.40_191.5022m/z	0.416087	0.271208	0.473778	0.907349	0.227707	0.0652696	0.534564		0	1	2
5.40_208.0907n	0.272595	0.303748	0.97139	0.25677	0.379601	0.839619	0.321165		0	1	2
5.40_208.1129m/z	0.209338	0.0110494	0.339638	0.596813	0.817004	0.726548	0.599277		0	1	2
5.40_209.4793m/z	0.856276	0.086688	0.859948	0.575185	0.587116	0.84599	0.60697		0	1	2
5.40_210.1282m/z	0.38065	0.217582	0.354867	0.387425	0.903405	0.645854	0.396112		0	1	2
5.40_288.1032m/z	0.269873	0.301084	0.0669752	0.313779	0.531463	0.915331	0.155282		0	1	2
5.40_355.2078n	0.511871	0.582273	0.0398779	0.399027	0.551402	0.709274	0.106442		0	1	2
5.40_418.2398m/z	0.408424	0.0102517	0.0888986	0.335591	0.830423	0.963766	0.0851285		0	1	2
5.41_152.0545m/z	0.0898493	0.298814	0.985975	0.284615	0.701946	0.569633	0.4962		0	1	2
5.41_179.0932n	0.3942	0.0571696	0.0287734	0.271992	0.0273973	0.497688	0.918879		0	1	2
5.42_283.0893n	0.159279	0.627994	0.758764	0.346542	0.711306	0.782699	0.107553		0	1	2
5.43_342.1461m/z	0.122219	0.210619	0.972131	0.0997356	0.700801	0.882345	0.272703		0	1	2
5.45_244.1167m/z	0.891486	0.816975	0.374138	0.945755	0.191513	0.523334	0.589867		0	1	2
5.47_470.2086n	0.118018	0.635877	0.0378897	0.322632	0.192342	0.209775	0.8399		0	1	2
5.49_430.1940m/z	0.663462	0.834286	0.968928	0.733185	0.0243583	0.244643	0.0854088		0	1	2
5.50_313.1725m/z	0.707072	0.699853	0.256561	0.309605	0.0674679	0.120317	0.698872		0	1	2
5.52_303.0931n	0.333732	0.330663	0.937229	0.830629	0.280439	0.885532	0.0610224		0	1	2
5.56_361.1220m/z	0.206122	0.57592	0.630081	0.714421	0.427157	0.791126	0.788386		0	1	2
5.56_524.2801m/z	0.072795	0.0327064	0.0745168	0.0628779	0.186411	0.0502717	0.470656		0	1	2
5.57_337.1787m/z	0.292529	0.325177	0.669057	0.523608	0.328405	0.859238	0.342934		0	1	2
5.57_687.2935m/z	0.078394	0.213719	0.804925	0.326928	0.0206959	0.0326564	0.243567		0	1	2
5.58_279.1336m/z	0.168374	0.34347	0.0386129	0.0150933	0.923487	0.80772	0.534921		0	1	2
5.58_398.1398n	0.301725	0.796002	0.788373	0.993401	0.244467	0.624578	0.0363721		0	1	2
5.60_299.1813m/z	0.452011	0.568431	0.329333	0.487848	0.549938	0.236945	0.966238		0	1	2
5.60_319.0980m/z	0.387178	0.527516	0.631867	0.555347	0.495975	0.622348	0.298585		0	1	2
5.60_358.1321m/z	0.388546	0.873861	0.0375746	0.942623	0.300703	0.166856	0.0458633		0	1	2
5.61_421.1669m/z	0.192498	0.29469	0.322221	0.0906082	0.0278983	0.0654318	0.224565		0	1	2
5.65_266.1258n	0.799864	0.073972	0.105096	0.654061	0.38581	0.69739	0.516259		0	1	2
5.65_498.2078n	0.18352	0.0479604	0.0719993	0.908094	0.249932	0.481216	0.592666		0	1	2
5.66_170.0801m/z	0.931368	0.10525	0.185346	0.22429	0.190839	0.469749	0.37131		0	1	2
5.66_241.1104m/z	0.387477	0.51135	0.357376	0.217558	0.910066	0.465472	0.841237		0	1	2
5.67_182.0778n	0.947785	0.404424	0.0911312	0.464542	0.143469	0.40414	0.161368		0	1	2
5.67_249.1258m/z	0.571293	0.0481995	0.0959497	0.445071	0.862392	0.911868	0.433031		0	1	2
5.69_414.2667m/z	0.878718	0.281794	0.846091	0.0289756	0.214204	0.935829	0.0375109		0	1	2
5.70_129.0534m/z	0.423416	0.932493	0.184698	0.706574	0.186348	0.310197	0.94896		0	1	2
5.70_274.2544m/z	0.528311	0.883262	0.174695	0.29219	0.918728	0.523845	0.268721		0	1	2
5.72_537.2367m/z	0.0689688	0.0254854	0.0193942	0.860129	0.823731	0.306662	0.764733		0	1	2
5.76_393.1891n	0.270646	0.284446	0.902843	0.187534	0.395017	0.495705	0.123449		0	1	2
5.76_456.1447n	0.368337	0.254248	0.892864	0.406767	0.147399	0.504576	0.11616		0	1	2
5.79_391.1928m/z	0.197155	0.456622	0.426643	0.836304	0.821831	0.899652	0.283421		0	1	2
5.80_555.2285n	0.148542	0.025854	0.0244975	0.532088	0.294442	0.632907	0.980928		0	1	2
5.80_557.2456n	0.590818	0.871882	0.537663	0.972294	0.0857483	0.0954276	0.0962165		0	1	2
5.82_208.1112m/z	0.462499	0.291227	0.0367778	0.422857	0.92492	0.877734	0.135065		0	1	2
5.83_305.0819m/z	0.458068	0.464791	0.0639241	0.975972	0.804099	0.645919	0.259515		0	1	2
5.83_349.1087m/z	0.407814	0.61894	0.185338	0.87365	0.308495	0.845539	0.16378		0	1	2
5.83_443.2495m/z	0.186969	0.821075	0.0361493	0.368849	0.711623	0.885158	0.289592		0	1	2
5.84_129.0660m/z	0.683502	0.155564	0.0940876	0.137581	0.358394	0.176493	0.454671		0	1	2
5.84_215.1375m/z	0.390516	0.0687676	0.060184	0.0129242	0.936355	0.819715	0.650646		0	1	2
5.85_258.0991n	0.228058	0.871671	0.151088	0.024562	0.22885	0.772828	0.059623		0	1	2
5.85_317.1931n	0.121324	0.860831	0.0811291	0.652742	0.322951	0.82638	0.362952		0	1	2
5.85_335.0933m/z	0.7682	0.55554	0.144728	0.715054	0.0974831	0.277062	0.0443454		0	1	2
5.85_376.2528m/z	0.301803	0.43504	0.170073	0.218226	0.15635	0.724519	0.913076		0	1	2
5.87_300.1539m/z	0.133718	0.693961	0.114347	0.172187	0.954391	0.53783	0.166208		0	1	2
5.87_376.1749n	0.0555862	0.383049	0.326249	0.556058	0.126612	0.327412	0.802566		0	1	2
5.88_344.1531m/z	0.716359	0.963562	0.955469	0.456683	0.0758742	0.712598	0.0178524		0	1	2
5.89_417.2431m/z	0.077862	0.118777	0.395863	0.0609766	0.857848	0.659916	0.590207		0	1	2
5.89_424.1670n	0.214727	0.176016	0.317555	0.307425	0.163024	0.837687	0.205882		0	1	2
5.91_276.1789m/z	0.44711	0.17376	0.3713	0.115198	0.0710869	0.10434	0.0107636		0	1	2
5.91_483.2266m/z	0.13515	0.106379	0.0551579	0.368797	0.384797	0.78179	0.36588		0	1	2
5.92_165.0992n	0.801993	0.278748	0.357044	0.133247	0.304797	0.935188	0.708453		0	1	2
5.93_169.0352m/z	0.257863	0.147995	0.90791	0.212309	0.394135	0.31134	0.226036		0	1	2
5.93_366.1748m/z	0.0996689	0.0707382	0.276097	0.775611	0.261296	0.860622	0.112516		0	1	2
5.94_72.0799m/z	0.143576	0.0485581	0.417988	0.887077	0.945782	0.932331	0.570191		0	1	2
5.95_186.0853m/z	0.357165	0.529158	0.0532669	0.230286	0.17389	0.604533	0.50624		0	1	2
5.95_251.1439m/z	0.794859	0.692605	0.813012	0.994872	0.835847	0.544816	0.642506		0	1	2
5.96_508.1988m/z	0.725887	0.377447	0.107676	0.232876	0.193982	0.965862	0.662848		0	1	2
5.97_392.1798m/z	0.240338	0.224715	0.238083	0.137865	0.674722	0.531496	0.555567		0	1	2
5.98_91.0536m/z	0.256411	0.300113	0.0431723	0.329781	0.131786	0.376887	0.701873		0	1	2
5.98_145.0724n	0.110791	0.481537	0.257089	0.364466	0.0536038	0.869362	0.856834		0	1	2
5.98_164.0463n	0.2781	0.400197	0.0232018	0.862407	0.719271	0.621522	0.569961		0	1	2
5.98_335.1212m/z	0.335343	0.269806	0.306164	0.922695	0.268491	0.990295	0.236042		0	1	2
5.98_849.3716m/z	0.979499	0.795961	0.0968806	0.756447	0.0368926	0.15589	0.228816		0	1	2
5.99_118.0410n	0.266973	0.467796	0.0218542	0.924085	0.765874	0.5891	0.519003		0	1	2
5.99_384.1483m/z	0.058356	0.53558	0.81707	0.735005	0.39553	0.438286	0.0310138		0	1	2
5.99_871.3550m/z	0.731844	0.759241	0.0664931	0.477088	0.0443897	0.0804691	0.161709		0	1	2
6.00_441.1923n	0.0981924	0.201881	0.654809	0.40347	0.535244	0.355466	0.341003		0	1	2
6.01_686.2869n	0.710116	0.629492	0.294191	0.320557	0.157746	0.0753028	0.930176		0	1	2
6.03_293.1203n	0.0328701	0.336297	0.345378	0.25248	0.525022	0.152537	0.168841		0	1	2
6.03_1279.6542n	0.166353	0.397215	0.178414	0.679584	0.96145	0.967018	0.224818		0	1	2
6.08_213.0985m/z	0.215835	0.667594	0.175157	0.908373	0.885387	0.0892482	0.400196		0	1	2
6.08_219.1327m/z	0.34315	0.843262	0.0258446	0.732115	0.868225	0.665173	0.449891		0	1	2
6.09_656.3364m/z	0.345392	0.966622	0.0323513	0.350089	0.482841	0.264239	0.783388		0	1	2
6.10_358.2048m/z	0.0121401	0.606607	0.717185	0.39967	0.383045	0.66055	0.174545		0	1	2
6.11_284.1599m/z	0.0306422	0.300862	0.125769	0.0885613	0.168233	0.0433141	0.804816		0	1	2
6.11_310.1748m/z	0.117097	0.646231	0.0113103	0.295392	0.080258	0.736421	0.972916		0	1	2
6.12_715.3729n	0.403193	0.482947	0.130565	0.222585	0.569848	0.0505738	0.978179		0	1	2
6.15_144.1013m/z	0.933778	0.594525	0.0312132	0.52864	0.272819	0.768425	0.958856		0	1	2
6.18_160.0952m/z	0.321428	0.0974962	0.561135	0.853821	0.197674	0.779321	0.762721		0	1	2
6.19_193.1411n	0.220548	0.501532	0.0721222	0.316774	0.971045	0.367824	0.0805236		0	1	2
6.19_314.0824m/z	0.57934	0.898	0.100809	0.506086	0.272551	0.953338	0.504228		0	1	2
6.21_218.1378m/z	0.149963	0.438837	0.832726	0.735422	0.238616	0.450421	0.254044		0	1	2
6.21_291.0943n	0.4745	0.523929	0.0267926	0.217435	0.367232	0.351525	0.443533		0	1	2
6.23_717.8712m/z	0.845512	0.314767	0.09845	0.450323	0.58432	0.0850641	0.705362		0	1	2
6.28_69.0456m/z	0.411041	0.519987	0.262689	0.463458	0.623719	0.667398	0.351877		0	1	2
6.28_71.0620m/z	0.375803	0.570911	0.661228	0.638419	0.067194	0.217752	0.846785		0	1	2
6.28_116.7093m/z	0.398587	0.371642	0.810235	0.28498	0.540859	0.89633	0.831162		0	1	2
6.28_119.0712m/z	0.538153	0.869098	0.44941	0.767425	0.834458	0.706141	0.0891271		0	1	2
6.28_195.0411m/z	0.503427	0.926822	0.48674	0.970539	0.673347	0.672778	0.70071		0	1	2
6.33_365.1514n	0.150264	0.846417	0.95446	0.0177639	0.0240542	0.634568	0.0296173		0	1	2
6.34_383.1400n	0.345007	0.159031	0.0110311	0.0294781	0.104352	0.161578	0.299322		0	1	2
6.37_96.0429m/z	0.668906	0.322769	0.476176	0.246477	0.0282167	0.102245	0.520416		0	1	2
6.41_158.0936m/z	0.44979	0.253058	0.937837	0.583696	0.0579163	0.51025	0.0917351		0	1	2
6.42_213.1212m/z	0.131763	0.0982154	0.0791231	0.626556	0.180595	0.378224	0.495673		0	1	2
6.45_375.3561m/z	0.926114	0.0139414	0.577892	0.438009	0.996073	0.38357	0.89517		0	1	2
6.46_170.1275n	0.37596	0.296354	0.092336	0.249853	0.363386	0.493486	0.962942		0	1	2
6.46_264.1621n	0.17724	0.367529	0.044186	0.499267	0.0685523	0.368923	0.926418		0	1	2
6.47_243.1326m/z	0.767115	0.900525	0.504869	0.496489	0.0525506	0.278144	0.789753		0	1	2
6.51_220.1041n	0.970114	0.838509	0.931547	0.703582	0.2931	0.238786	0.814689		0	1	2
6.51_230.1849m/z	0.127033	0.0896217	0.376988	0.82852	0.232901	0.47839	0.780187		0	1	2
6.51_492.2887m/z	0.0944617	0.914287	0.0222652	0.939327	0.0681389	0.0806526	0.840272		0	1	2
6.51_546.2122m/z	0.533396	0.0196933	0.162779	0.164138	0.396941	0.0633048	0.0507165		0	1	2
6.52_104.1067m/z	0.0671317	0.289816	0.250054	0.792449	0.0501707	0.397278	0.281667		0	1	2
6.52_106.1129m/z	0.273068	0.166551	0.0300668	0.29969	0.41704	0.258615	0.606269		0	1	2
6.52_524.2311m/z	0.56759	0.753538	0.73502	0.864883	0.223669	0.0213858	0.919926		0	1	2
6.57_160.0919m/z	0.388008	0.0215826	0.402913	0.338587	0.235385	0.638539	0.61532		0	1	2
6.58_158.0935m/z	0.489171	0.190431	0.167597	0.161605	0.426889	0.0854384	0.589894		0	1	2
6.59_337.1103m/z	0.354929	0.393121	0.845664	0.364785	0.611098	0.367833	0.584597		0	1	2
6.60_509.1429m/z	0.948738	0.541192	0.15759	0.287548	0.178757	0.885458	0.570411		0	1	2
6.60_717.3497n	0.698608	0.472723	0.0134182	0.615899	0.563606	0.114453	0.27474		0	1	2
6.61_202.1167m/z	0.768764	0.600255	0.0963916	0.205509	0.544683	0.478851	0.300752		0	1	2
6.61_271.1250m/z	0.223066	0.896015	0.0474437	0.0951334	0.0293597	0.855411	0.19199		0	1	2
6.62_123.1192n	0.595181	0.136339	0.0652516	0.295015	0.725585	0.407526	0.179778		0	1	2
6.64_310.1368m/z	0.23687	0.151934	0.513958	0.51396	0.0708423	0.184635	0.129496		0	1	2
6.64_529.1978n	0.053787	0.203065	0.465103	0.564058	0.711059	0.477856	0.368483		0	1	2
6.64_588.2570m/z	0.0839189	0.187808	0.0918456	0.969958	0.269583	0.17586	0.800541		0	1	2
6.67_209.1381n	0.428187	0.336299	0.203165	0.0398893	0.552663	0.684404	0.611851		0	1	2
6.67_414.1346n	0.404474	0.924664	0.430471	0.360966	0.63558	0.477894	0.0861787		0	1	2
6.67_541.1694m/z	0.687736	0.704736	0.477163	0.371899	0.724278	0.935681	0.665803		0	1	2
6.67_560.1522n	0.514689	0.993502	0.432176	0.916366	0.709223	0.945256	0.499944		0	1	2
6.68_140.0574n	0.298434	0.445581	0.0694546	0.315786	0.460497	0.665453	0.826064		0	1	2
6.68_685.2096m/z	0.967761	0.969255	0.195465	0.5422	0.69176	0.550756	0.776356		0	1	2
6.69_204.1226m/z	0.148667	0.802447	0.435292	0.84635	0.283754	0.391512	0.187806		0	1	2
6.69_248.1485m/z	0.299822	0.337542	0.567987	0.75113	0.15591	0.496932	0.0222862		0	1	2
6.70_126.0205m/z	0.0912543	0.121729	0.153784	0.526047	0.767318	0.851817	0.908929		0	1	2
6.71_349.1083m/z	0.936016	0.479723	0.50091	0.545191	0.530532	0.120065	0.53846		0	1	2
6.73_479.1330m/z	0.471156	0.473844	0.383708	0.622962	0.398316	0.412423	0.489131		0	1	2
6.73_488.1702n	0.561875	0.498031	0.909844	0.35421	0.588611	0.729262	0.133571		0	1	2
6.77_168.0628m/z	0.0867793	0.502463	0.238774	0.810271	0.120183	0.567303	0.87573		0	1	2
6.78_988.4954n	0.140877	0.260846	0.924449	0.774268	0.456772	0.725708	0.162205		0	1	2
6.79_534.2399n	0.179557	0.266251	0.0902623	0.744184	0.440142	0.205059	0.186865		0	1	2
6.81_257.1110m/z	0.671222	0.244767	0.021656	0.649699	0.752847	0.357763	0.483423		0	1	2
6.82_481.1483m/z	0.639568	0.860078	0.288914	0.365394	0.381231	0.57879	0.602603		0	1	2
6.83_358.1317m/z	0.334863	0.415297	0.0307936	0.331509	0.338993	0.688042	0.0640395		0	1	2
6.83_363.0872m/z	0.490273	0.912808	0.884453	0.449575	0.249326	0.377722	0.788072		0	1	2
6.84_508.2340m/z	0.327893	0.0257149	0.0119183	0.082752	0.345445	0.662102	0.751002		0	1	2
6.84_611.1773m/z	0.410925	0.833803	0.129061	0.715352	0.321775	0.351116	0.166059		0	1	2
6.85_239.1009m/z	0.360793	0.386726	0.0226614	0.858513	0.945519	0.302787	0.0470321		0	1	2
6.85_292.1386n	0.0121377	0.152976	0.0657875	0.310437	0.466335	0.147142	0.699866		0	1	2
6.85_486.2520m/z	0.235175	0.026696	0.0921495	0.0236124	0.790244	0.795043	0.65747		0	1	2
6.86_406.1294m/z	0.322116	0.155906	0.028547	0.25104	0.549495	0.0743223	0.348775		0	1	2
6.87_384.1474m/z	0.125272	0.168151	0.0425684	0.45922	0.272276	0.195475	0.756398		0	1	2
6.88_226.1136m/z	0.229551	0.414014	0.220562	0.619144	0.46136	0.66481	0.994695		0	1	2
6.88_422.1020m/z	0.430911	0.114077	0.301336	0.0843835	0.141964	0.13351	0.651562		0	1	2
6.90_400.1668n	0.287042	0.216929	0.0408764	0.116115	0.14277	0.342546	0.280848		0	1	2
6.91_398.2720m/z	0.520723	0.344594	0.0309987	0.313355	0.836359	0.147573	0.701695		0	1	2
6.92_335.0924m/z	0.720049	0.287702	0.0668506	0.968539	0.291898	0.749331	0.881814		0	1	2
6.94_157.0842n	0.227826	0.780353	0.231529	0.257001	0.896473	0.402719	0.0672669		0	1	2
6.96_285.1173m/z	0.334997	0.15585	0.14799	0.810707	0.792501	0.384768	0.0987157		0	1	2
6.96_476.1704n	0.595813	0.841191	0.201821	0.801482	0.0870436	0.531318	0.275467		0	1	2
6.97_239.1491m/z	0.30455	0.863864	0.0700744	0.0946672	0.306823	0.0963981	0.934023		0	1	2
6.97_341.1710m/z	0.488144	0.990927	0.336828	0.612993	0.740741	0.206681	0.64435		0	1	2
6.97_437.1239m/z	0.829056	0.429827	0.792263	0.993317	0.30372	0.571529	0.180286		0	1	2
6.97_529.1959n	0.0792104	0.195409	0.71558	0.657559	0.574063	0.563441	0.275593		0	1	2
7.00_673.2110m/z	0.725593	0.579615	0.132666	0.400114	0.0993693	0.542043	0.0799982		0	1	2
7.01_264.1167m/z	0.133754	0.028466	0.0349546	0.969931	0.519677	0.501707	0.886699		0	1	2
7.02_84.0431m/z	0.598974	0.161643	0.147678	0.591382	0.821838	0.877605	0.695516		0	1	2
7.02_129.0413n	0.113519	0.371173	0.0791348	0.188439	0.444844	0.378256	0.703523		0	1	2
7.04_569.1657m/z	0.496984	0.799271	0.102937	0.500523	0.550951	0.480346	0.516296		0	1	2
7.04_585.1378m/z	0.460224	0.652113	0.142389	0.702706	0.518513	0.788458	0.836965		0	1	2
7.06_269.1265m/z	0.372263	0.627581	0.4903	0.408045	0.91295	0.329034	0.550561		0	1	2
7.07_151.1089m/z	0.35855	0.563127	0.31441	0.353179	0.194545	0.817297	0.719936		0	1	2
7.08_146.0912m/z	0.232133	0.493618	0.0195241	0.774557	0.0837964	0.391936	0.547287		0	1	2
7.10_286.1491m/z	0.108571	0.799673	0.262032	0.634922	0.638689	0.153573	0.199109		0	1	2
7.11_472.1390n	0.349861	0.97304	0.843674	0.897431	0.534156	0.934619	0.139739		0	1	2
7.12_363.0868m/z	0.987355	0.763371	0.196694	0.807633	0.255078	0.91235	0.401987		0	1	2
7.12_968.4115m/z	0.295749	0.837601	0.626779	0.658316	0.26488	0.249042	0.760494		0	1	2
7.14_523.7845m/z	0.207295	0.183417	0.986801	0.21494	0.893656	0.827736	0.497476		0	1	2
7.15_499.1592m/z	0.511144	0.648156	0.645363	0.330748	0.642092	0.604371	0.12069		0	1	2
7.15_515.1324m/z	0.754648	0.620173	0.663906	0.413216	0.751282	0.44802	0.0597748		0	1	2
7.17_447.3133m/z	0.536133	0.781482	0.797422	0.421732	0.715673	0.253537	0.121327		0	1	2
7.17_673.2111m/z	0.566091	0.844637	0.439457	0.371749	0.919477	0.927337	0.130239		0	1	2
7.17_947.5044n	0.123647	0.86751	0.20739	0.973017	0.687627	0.330129	0.515952		0	1	2
7.18_213.1222m/z	0.135098	0.350008	0.0407952	0.415193	0.165925	0.799519	0.944661		0	1	2
7.19_268.1542n	0.400914	0.10526	0.0407268	0.492536	0.901551	0.901988	0.396565		0	1	2
7.19_306.1606n	0.148169	0.519106	0.025666	0.688966	0.179061	0.181802	0.766223		0	1	2
7.19_369.2224m/z	0.142912	0.398512	0.0101073	0.635725	0.142698	0.450286	0.367112		0	1	2
7.19_534.7752m/z	0.245298	0.0805464	0.797996	0.822933	0.722097	0.180726	0.117505		0	1	2
7.19_696.2517m/z	0.693795	0.259141	0.779833	0.558927	0.706548	0.308827	0.235524		0	1	2
7.20_202.0943n	0.208084	0.555895	0.531843	0.945846	0.377157	0.970464	0.992089		0	1	2
7.20_504.1665n	0.363582	0.283309	0.0212968	0.712288	0.123326	0.552258	0.515462		0	1	2
7.20_717.1794m/z	0.472084	0.719605	0.756387	0.621181	0.760718	0.877432	0.313313		0	1	2
7.21_540.2358n	0.296213	0.635061	0.35624	0.302435	0.105628	0.558073	0.175907		0	1	2
7.23_520.1826m/z	0.637781	0.775616	0.0725236	0.0996308	0.0320983	0.325746	0.0572336		0	1	2
7.23_525.1382m/z	0.737772	0.382282	0.116066	0.505032	0.0788182	0.452764	0.13113		0	1	2
7.24_234.1413n	0.474188	0.406017	0.433365	0.248858	0.858372	0.607403	0.77427		0	1	2
7.24_373.2418m/z	0.0842259	0.414837	0.791305	0.54766	0.750033	0.538804	0.505498		0	1	2
7.24_622.2147m/z	0.41841	0.195228	0.571042	0.444862	0.777178	0.638428	0.189991		0	1	2
7.26_805.2529m/z	0.747472	0.793694	0.620036	0.7017	0.280682	0.0768228	0.652458		0	1	2
7.27_158.0677n	0.192267	0.0341007	0.10458	0.822185	0.556458	0.233565	0.968933		0	1	2
7.27_367.1952m/z	0.189096	0.702281	0.0171192	0.468119	0.7951	0.752891	0.806994		0	1	2
7.28_198.0838m/z	0.222768	0.034231	0.144795	0.893571	0.326338	0.335733	0.703947		0	1	2
7.32_701.2065m/z	0.615025	0.63264	0.660123	0.757212	0.985036	0.449497	0.327178		0	1	2
7.34_495.2524m/z	0.291832	0.535514	0.0175555	0.572775	0.152903	0.705572	0.104647		0	1	2
7.34_696.2504m/z	0.538689	0.425632	0.478575	0.246504	0.575322	0.446245	0.0333239		0	1	2
7.35_661.2113m/z	0.469855	0.156576	0.586693	0.342019	0.702242	0.718699	0.128951		0	1	2
7.36_689.2010m/z	0.397573	0.356606	0.14871	0.437128	0.0392057	0.167034	0.0652345		0	1	2
7.37_622.2151m/z	0.303301	0.433503	0.277327	0.963925	0.511176	0.707132	0.544569		0	1	2
7.37_622.8028m/z	0.570989	0.185749	0.999946	0.605447	0.209505	0.0410321	0.693125		0	1	2
7.38_282.2011n	0.260981	0.415213	0.587553	0.669632	0.735208	0.500003	0.973764		0	1	2
7.38_1199.6283n	0.640507	0.164609	0.544096	0.871766	0.124717	0.0568011	0.88979		0	1	2
7.40_299.1734m/z	0.355646	0.4725	0.655874	0.48514	0.430196	0.75386	0.323056		0	1	2
7.40_630.7919m/z	0.225387	0.878838	0.155301	0.714846	0.216068	0.584837	0.625932		0	1	2
7.43_171.1688m/z	0.69825	0.435273	0.601127	0.31303	0.158893	0.505871	0.964021		0	1	2
7.45_333.1651m/z	0.440585	0.0204194	0.442771	0.183317	0.541656	0.16101	0.197527		0	1	2
7.46_489.3161m/z	0.482069	0.375396	0.0483432	0.173165	0.55345	0.96981	0.793634		0	1	2
7.47_209.1243m/z	0.340016	0.0571786	0.331136	0.0102932	0.231091	0.722207	0.868414		0	1	2
7.47_311.8790n	0.183559	0.0662426	0.179269	0.0301611	0.181451	0.688613	0.907719		0	1	2
7.47_331.8853n	0.194077	0.0251776	0.106389	0.0811278	0.143094	0.801122	0.535449		0	1	2
7.47_407.8936n	0.137373	0.0431371	0.063662	0.280945	0.0639174	0.965726	0.524815		0	1	2
7.47_432.8667m/z	0.169518	0.0323739	0.0459229	0.0367767	0.0443266	0.49397	0.565919		0	1	2
7.47_468.8162m/z	0.303306	0.0719467	0.222379	0.0484662	0.178298	0.263156	0.97609		0	1	2
7.47_512.8708m/z	0.1638	0.0426267	0.11369	0.063815	0.166831	0.838077	0.724084		0	1	2
7.47_514.8688m/z	0.158628	0.093811	0.135349	0.083584	0.171589	0.941452	0.789747		0	1	2
7.47_527.8370n	0.173347	0.020757	0.113121	0.0415991	0.135997	0.791611	0.8815		0	1	2
7.47_625.8131n	0.17347	0.0388311	0.0667444	0.0466682	0.203798	0.847736	0.603614		0	1	2
7.47_649.7699m/z	0.767699	0.388077	0.239709	0.472201	0.0205719	0.0795476	0.806997		0	1	2
7.47_657.7548m/z	0.447544	0.827057	0.498581	0.217876	0.0325282	0.188765	0.9397		0	1	2
7.47_723.7801n	0.154407	0.0516536	0.0735841	0.0469602	0.0667521	0.557266	0.672323		0	1	2
7.48_136.9390m/z	0.130202	0.244347	0.319875	0.048406	0.3063	0.776325	0.769249		0	1	2
7.48_157.9969n	0.0468852	0.0171629	0.930492	0.127688	0.110435	0.4555	0.28826		0	1	2
7.48_236.9137m/z	0.170899	0.0104892	0.0578721	0.0665078	0.240739	0.683681	0.897411		0	1	2
7.48_316.9190m/z	0.194104	0.0919447	0.14127	0.0388388	0.139987	0.695958	0.605509		0	1	2
7.48_363.3102m/z	0.750242	0.530766	0.042068	0.483699	0.930758	0.974208	0.0419431		0	1	2
7.48_413.8875n	0.187516	0.0188136	0.0981944	0.0795374	0.141278	0.969335	0.666182		0	1	2
7.48_416.8927m/z	0.185754	0.0453164	0.0739686	0.0910268	0.174409	0.997805	0.662134		0	1	2
7.48_495.8901n	0.189732	0.0895438	0.149152	0.0525514	0.136645	0.822578	0.595051		0	1	2
7.48_498.8951m/z	0.210027	0.0564005	0.109418	0.107881	0.164592	0.830727	0.24323		0	1	2
7.48_594.8735m/z	0.162244	0.119581	0.179907	0.0181613	0.150033	0.855679	0.58351		0	1	2
7.48_596.8715m/z	0.13781	0.0455489	0.167777	0.0195266	0.0883002	0.862134	0.675071		0	1	2
7.48_692.8491m/z	0.154794	0.0445259	0.103901	0.0569214	0.189124	0.717202	0.562602		0	1	2
7.48_729.8193n	0.355036	0.567307	0.157802	0.100433	0.245251	0.687311	0.660941		0	1	2
7.48_789.8172n	0.158451	0.0504709	0.144758	0.0358703	0.17926	0.959054	0.784773		0	1	2
7.49_218.9418m/z	0.207172	0.350232	0.691737	0.108556	0.251307	0.366363	0.976265		0	1	2
7.49_237.9434n	0.220952	0.236816	0.0852679	0.0595579	0.0391198	0.819879	0.721768		0	1	2
7.49_291.1263m/z	0.234182	0.803427	0.219872	0.998315	0.651259	0.734982	0.0867455		0	1	2
7.49_295.9061n	0.181473	0.0199991	0.125592	0.0642448	0.142337	0.83319	0.477011		0	1	2
7.49_373.1267m/z	0.551421	0.0871821	0.326064	0.183508	0.940031	0.950153	0.831326		0	1	2
7.49_398.9209m/z	0.206452	0.16845	0.170027	0.0663829	0.146759	0.747117	0.568694		0	1	2
7.49_400.9193m/z	0.179633	0.0315294	0.133411	0.193715	0.13981	0.766101	0.480585		0	1	2
7.49_455.1310m/z	0.332666	0.39596	0.277876	0.70296	0.78358	0.364475	0.1276		0	1	2
7.49_480.9240m/z	0.181401	0.167953	0.0926258	0.096365	0.176869	0.642699	0.746917		0	1	2
7.49_482.9217m/z	0.182881	0.0478141	0.195879	0.0716623	0.133925	0.545002	0.530497		0	1	2
7.49_577.8930n	0.179921	0.132401	0.16383	0.0235256	0.155432	0.674698	0.646445		0	1	2
7.49_659.8955n	0.16568	0.0905483	0.218439	0.0860181	0.170896	0.721727	0.682954		0	1	2
7.49_675.8689n	0.20358	0.0821537	0.108621	0.15725	0.184537	0.858991	0.731276		0	1	2
7.49_757.8715n	0.177718	0.0786849	0.163723	0.0873791	0.197962	0.884181	0.852969		0	1	2
7.49_774.8522m/z	0.132219	0.0595705	0.160977	0.041394	0.148942	0.777425	0.707361		0	1	2
7.49_839.8739n	0.161277	0.20267	0.220603	0.134141	0.201755	0.839422	0.701555		0	1	2
7.49_894.7994m/z	0.146898	0.0334638	0.716854	0.0456648	0.227461	0.797161	0.799236		0	1	2
7.51_300.9453m/z	0.198857	0.362553	0.179022	0.114543	0.225354	0.46763	0.763094		0	1	2
7.51_302.9431m/z	0.194244	0.298936	0.0738345	0.0907063	0.230572	0.406023	0.932424		0	1	2
7.51_382.9475m/z	0.281619	0.664799	0.213256	0.504586	0.259539	0.337155	0.9167		0	1	2
7.51_384.9456m/z	0.15766	0.298764	0.480267	0.648478	0.246303	0.371961	0.668587		0	1	2
7.51_557.8886n	0.184212	0.053974	0.146075	0.0276116	0.15756	0.746868	0.835438		0	1	2
7.51_562.9268m/z	0.1712	0.306623	0.178858	0.0808876	0.197853	0.451398	0.651613		0	1	2
7.51_639.8793n	0.18163	0.0788579	0.148974	0.137968	0.161689	0.577642	0.729559		0	1	2
7.51_644.9289m/z	0.16188	0.363904	0.321573	0.16865	0.222775	0.444614	0.700963		0	1	2
7.51_684.9215n	0.149484	0.60469	0.585456	0.302422	0.284503	0.442828	0.706185		0	1	2
7.51_721.8821n	0.173369	0.208763	0.168252	0.135004	0.198278	0.51866	0.496777		0	1	2
7.51_741.8981n	0.152035	0.131179	0.300529	0.0907747	0.207124	0.616723	0.67557		0	1	2
7.51_824.9075m/z	0.138413	0.257958	0.445493	0.133754	0.21631	0.614811	0.605258		0	1	2
7.52_464.9505m/z	0.186083	0.723833	0.566724	0.468794	0.400557	0.255151	0.865985		0	1	2
7.52_501.9617n	0.209644	0.856107	0.808653	0.506493	0.385028	0.291699	0.96905		0	1	2
7.52_541.9139n	0.162485	0.143798	0.234609	0.16597	0.155624	0.556465	0.656508		0	1	2
7.52_546.9530m/z	0.196926	0.955048	0.838038	0.848747	0.597719	0.224181	0.968342		0	1	2
7.52_600.8735m/z	0.352479	0.0507805	0.654757	0.123151	0.975747	0.683244	0.38667		0	1	2
7.52_619.1348m/z	0.582038	0.963545	0.0263051	0.982923	0.463096	0.763678	0.639334		0	1	2
7.52_623.9067n	0.152746	0.529621	0.372556	0.204898	0.205136	0.463482	0.606173		0	1	2
7.52_643.9139n	0.215526	0.110105	0.562326	0.154027	0.555718	0.112244	0.51911		0	1	2
7.52_672.8953n	0.0710666	0.653524	0.348748	0.36125	0.780089	0.548813	0.762676		0	1	2
7.52_727.9003n	0.145152	0.363283	0.514788	0.249453	0.24173	0.481237	0.745323		0	1	2
7.52_803.8959n	0.166406	0.57046	0.380274	0.589037	0.215703	0.471389	0.776617		0	1	2
7.52_808.9337m/z	0.15666	0.820856	0.918429	0.413642	0.364108	0.358419	0.764513		0	1	2
7.52_862.8549m/z	0.171938	0.0739756	0.363988	0.312069	0.575771	0.645609	0.323045		0	1	2
7.52_905.9029n	0.17374	0.4628	0.670613	0.200774	0.205371	0.694119	0.620014		0	1	2
7.52_988.9125m/z	0.114054	0.477216	0.642933	0.200763	0.264529	0.460548	0.805208		0	1	2
7.53_120.9637m/z	0.690906	0.419698	0.0110182	0.36685	0.140867	0.459799	0.575457		0	1	2
7.53_202.9679m/z	0.265787	0.844387	0.937405	0.414026	0.846128	0.483049	0.668261		0	1	2
7.53_204.9663m/z	0.275662	0.537049	0.61955	0.702349	0.971464	0.611885	0.486303		0	1	2
7.53_284.9717m/z	0.289225	0.441629	0.387091	0.0143878	0.643808	0.218039	0.458843		0	1	2
7.53_628.9553m/z	0.202627	0.682571	0.621963	0.716129	0.727443	0.210678	0.889477		0	1	2
7.53_709.9507n	0.206475	0.493905	0.441622	0.0436457	0.95799	0.178097	0.694144		0	1	2
7.53_764.8791m/z	0.287515	0.277456	0.490923	0.371422	0.662847	0.379262	0.843914		0	1	2
7.53_774.9264n	0.225312	0.458004	0.389889	0.0810972	0.950683	0.215963	0.675365		0	1	2
7.53_807.9561n	0.189239	0.330791	0.226767	0.401382	0.934542	0.290547	0.141117		0	1	2
7.53_873.9553n	0.229261	0.321744	0.27147	0.0415319	0.891497	0.217917	0.722798		0	1	2
7.53_889.9292n	0.159053	0.951982	0.810619	0.712763	0.516915	0.317171	0.672706		0	1	2
7.53_972.9389m/z	0.151976	0.897162	0.443815	0.800533	0.563193	0.393429	0.772073		0	1	2
7.54_858.9888m/z	0.38279	0.0770196	0.171647	0.0113685	0.384801	0.392005	0.27682		0	1	2
7.54_918.0019n	0.308081	0.152794	0.21538	0.0168829	0.563028	0.361737	0.39493		0	1	2
7.55_186.9941m/z	0.424475	0.113933	0.522802	0.0127278	0.101043	0.781959	0.388737		0	1	2
7.55_545.9371n	0.217836	0.456267	0.279577	0.0443994	0.0906699	0.856621	0.573647		0	1	2
7.55_732.9323m/z	0.0941879	0.383004	0.0556292	0.0607629	0.109586	0.764876	0.283615		0	1	2
7.55_761.0124m/z	0.493277	0.0354074	0.172784	0.0105181	0.29566	0.440222	0.317063		0	1	2
7.55_843.0146m/z	0.505471	0.0291108	0.134871	0.0848658	0.368611	0.646287	0.324916		0	1	2
7.55_925.0170m/z	0.682568	0.0396166	0.136077	0.0253934	0.995575	0.460108	0.324369		0	1	2
7.56_193.1499m/z	0.400002	0.717138	0.145899	0.174527	0.0732357	0.510102	0.568566		0	1	2
7.56_275.1527m/z	0.408737	0.0285185	0.0697511	0.0430225	0.137444	0.876437	0.496437		0	1	2
7.56_357.1542m/z	0.855583	0.62962	0.0408916	0.0475754	0.154777	0.897344	0.481792		0	1	2
7.56_439.1571m/z	0.812969	0.255337	0.0399585	0.33465	0.247963	0.993343	0.95311		0	1	2
7.56_521.1593m/z	0.894361	0.172026	0.03818	0.436221	0.297839	0.750615	0.434132		0	1	2
7.56_603.1613m/z	0.963296	0.417902	0.0268654	0.117394	0.232444	0.81445	0.487523		0	1	2
7.56_700.8039m/z	0.344987	0.985369	0.110124	0.957196	0.988405	0.986245	0.387483		0	1	2
7.56_1379.5244n	0.905881	0.897462	0.909178	0.488637	0.136529	0.0453399	0.900284		0	1	2
7.59_518.8717m/z	0.984393	0.0782023	0.494398	0.150771	0.295625	0.575323	0.536344		0	1	2
7.59_641.7810m/z	0.874116	0.82946	0.638572	0.225659	0.360323	0.0486066	0.859206		0	1	2
7.59_674.7949m/z	0.62427	0.0116447	0.778572	0.0670371	0.961925	0.0504856	0.995968		0	1	2
7.60_501.8906n	0.169432	0.0961144	0.542066	0.141881	0.914978	0.808415	0.468178		0	1	2
7.60_633.7938m/z	0.928561	0.465995	0.304919	0.0975438	0.817334	0.0571986	0.815832		0	1	2
7.62_289.1395m/z	0.334876	0.147523	0.104386	0.0261013	0.032152	0.862201	0.446705		0	1	2
7.62_411.1486m/z	0.435383	0.0715172	0.373121	0.0822265	0.364487	0.0833988	0.393483		0	1	2
7.63_277.1028m/z	0.145997	0.252347	0.634246	0.0141069	0.0924446	0.63745	0.979061		0	1	2
7.64_141.9390n	0.161566	0.485457	0.534434	0.118928	0.268642	0.830513	0.165969		0	1	2
7.64_196.8762m/z	0.1871	0.413284	0.461381	0.0536434	0.26598	0.609337	0.333269		0	1	2
7.64_262.9044m/z	0.180076	0.701297	0.553857	0.0742768	0.95413	0.765476	0.214497		0	1	2
7.64_509.2649m/z	0.200511	0.14002	0.154024	0.0468127	0.080187	0.225308	0.186094		0	1	2
7.64_649.7681m/z	0.539356	0.948656	0.826007	0.348741	0.143437	0.280154	0.959124		0	1	2
7.66_142.9462m/z	0.169714	0.873177	0.686022	0.290548	0.305744	0.605654	0.438988		0	1	2
7.66_441.2071m/z	0.396636	0.91712	0.0281763	0.360836	0.331058	0.909684	0.18796		0	1	2
7.67_135.9302n	0.369133	0.419249	0.569519	0.011958	0.420764	0.812966	0.784322		0	1	2
7.67_600.8212m/z	0.818693	0.158532	0.609141	0.807842	0.197151	0.0305101	0.803408		0	1	2
7.72_171.1684m/z	0.352527	0.952751	0.491396	0.178997	0.40639	0.783476	0.553044		0	1	2
7.73_345.1857m/z	0.822985	0.384854	0.460473	0.851827	0.119429	0.455982	0.700203		0	1	2
7.75_398.2001m/z	0.283059	0.381844	0.0251544	0.0646684	0.0519518	0.892395	0.800002		0	1	2
7.75_1237.5839n	0.863897	0.512901	0.236833	0.760481	0.505412	0.127254	0.784493		0	1	2
7.78_891.2734n	0.0473572	0.775192	0.0167975	0.0351916	0.953424	0.181014	0.102095		0	1	2
7.79_322.1857m/z	0.332483	0.0596563	0.458449	0.411348	0.139231	0.167682	0.78459		0	1	2
7.80_534.2375n	0.258283	0.781741	0.0611348	0.126452	0.429403	0.0834301	0.556192		0	1	2
7.81_526.2580m/z	0.108361	0.862419	0.0188273	0.263869	0.863063	0.694762	0.641711		0	1	2
7.82_221.1336m/z	0.219058	0.0624918	0.0809854	0.581717	0.431997	0.955682	0.64262		0	1	2
7.89_153.1580m/z	0.251901	0.26626	0.784277	0.818268	0.41964	0.955138	0.838884		0	1	2
7.89_489.1740m/z	0.317559	0.686905	0.677278	0.181467	0.378451	0.291558	0.496503		0	1	2
7.89_497.1611m/z	0.2343	0.917563	0.801526	0.986696	0.243262	0.41931	0.808061		0	1	2
7.89_932.3686n	0.286251	0.784764	0.377245	0.435122	0.115945	0.157183	0.68016		0	1	2
7.89_938.3784n	0.486372	0.308314	0.814892	0.0588211	0.54703	0.117519	0.760004		0	1	2
7.90_894.4167n	0.284758	0.727354	0.2452	0.702492	0.187136	0.122182	0.968067		0	1	2
7.90_1161.5093n	0.203669	0.44525	0.576726	0.0371188	0.174854	0.499027	0.96556		0	1	2
7.90_1177.4839n	0.0910196	0.395739	0.873194	0.157995	0.358054	0.290483	0.903634		0	1	2
7.91_250.1360n	0.393244	0.942206	0.712213	0.0570017	0.870069	0.922943	0.541312		0	1	2
7.93_932.3066n	0.110632	0.649404	0.209244	0.176407	0.317165	0.149385	0.325297		0	1	2
7.95_299.1733m/z	0.852965	0.835545	0.627564	0.577329	0.0936097	0.404609	0.238674		0	1	2
7.95_687.8642m/z	0.727967	0.820578	0.642905	0.907625	0.751717	0.17801	0.884861		0	1	2
7.96_333.1817m/z	0.141145	0.0454117	0.128504	0.744836	0.50636	0.136636	0.477192		0	1	2
7.96_557.2840m/z	0.432745	0.461811	0.16976	0.98567	0.154072	0.700754	0.976375		0	1	2
7.97_321.1416m/z	0.255053	0.272876	0.164163	0.422722	0.0219194	0.514255	0.308364		0	1	2
7.99_317.1685m/z	0.329409	0.490362	0.0454592	0.92282	0.533697	0.226421	0.46065		0	1	2
8.00_323.1602n	0.503904	0.902815	0.888155	0.408164	0.397874	0.178814	0.262969		0	1	2
8.00_558.2291n	0.407734	0.172622	0.043283	0.147759	0.604034	0.755812	0.310073		0	1	2
8.01_116.0695m/z	0.432719	0.949616	0.57002	0.626095	0.13581	0.645268	0.480592		0	1	2
8.01_229.1531m/z	0.175624	0.644043	0.0266755	0.354805	0.134266	0.560658	0.896049		0	1	2
8.01_764.3911m/z	0.378308	0.421658	0.0483305	0.0601687	0.244232	0.767574	0.340739		0	1	2
8.02_212.1146n	0.22068	0.210956	0.0336462	0.327055	0.200127	0.793544	0.737692		0	1	2
8.04_480.7593m/z	0.386808	0.490093	0.0357031	0.0429311	0.283365	0.448353	0.339156		0	1	2
8.06_215.0794m/z	0.166874	0.592439	0.524067	0.109458	0.373907	0.429752	0.870617		0	1	2
8.06_364.3404m/z	0.201449	0.973084	0.615577	0.887009	0.465609	0.472141	0.835508		0	1	2
8.07_310.1744m/z	0.33485	0.424001	0.340471	0.967409	0.71815	0.67811	0.50388		0	1	2
8.07_464.2475m/z	0.21831	0.242186	0.0103312	0.186068	0.0558302	0.661892	0.8032		0	1	2
8.07_561.2965m/z	0.30728	0.166482	0.0672655	0.283588	0.0800027	0.507791	0.445827		0	1	2
8.08_270.1446m/z	0.12179	0.695415	0.141315	0.0595389	0.851088	0.191422	0.953297		0	1	2
8.08_293.1940m/z	0.735905	0.0869547	0.284325	0.57574	0.435286	0.848513	0.722136		0	1	2
8.08_535.2839m/z	0.267612	0.297176	0.0525847	0.263063	0.112436	0.471529	0.782263		0	1	2
8.09_280.1468n	0.424274	0.992275	0.0789392	0.837375	0.373466	0.92884	0.878498		0	1	2
8.09_312.1476m/z	0.539725	0.991499	0.563945	0.375329	0.757545	0.260633	0.176906		0	1	2
8.09_358.2052m/z	0.155324	0.845956	0.21542	0.444952	0.0932153	0.329743	0.505413		0	1	2
8.10_294.1800m/z	0.761629	0.0197764	0.68291	0.806464	0.233684	0.297244	0.478078		0	1	2
8.11_326.1821m/z	0.961249	0.856875	0.0114067	0.323462	0.359381	0.948691	0.528667		0	1	2
8.11_366.1881n	0.329984	0.34642	0.017758	0.461067	0.360667	0.344905	0.461569		0	1	2
8.11_426.2556m/z	0.288282	0.236097	0.0343962	0.232329	0.767699	0.503781	0.764713		0	1	2
8.13_262.1268m/z	0.0849974	0.382259	0.920816	0.351443	0.445572	0.264693	0.303697		0	1	2
8.13_557.7353m/z	0.313956	0.759545	0.0297218	0.98237	0.842206	0.184737	0.829363		0	1	2
8.13_1040.4964n	0.217538	0.403108	0.0230894	0.858285	0.0572278	0.493125	0.217453		0	1	2
8.14_494.7438m/z	0.552817	0.796745	0.0153882	0.507693	0.264336	0.277543	0.779838		0	1	2
8.14_1075.5002n	0.380088	0.475894	0.049847	0.848369	0.648685	0.19856	0.848528		0	1	2
8.14_1135.4386n	0.46336	0.793627	0.205134	0.643688	0.878422	0.248346	0.983543		0	1	2
8.15_1119.4652n	0.666856	0.880459	0.243666	0.30991	0.485665	0.208997	0.999581		0	1	2
8.16_425.2481m/z	0.387993	0.067884	0.0280955	0.290066	0.792938	0.448301	0.660771		0	1	2
8.16_505.7346m/z	0.555043	0.778455	0.0776023	0.186673	0.385998	0.108961	0.794369		0	1	2
8.16_1031.4376n	0.62189	0.756083	0.438146	0.0677735	0.875192	0.167837	0.605547		0	1	2
8.17_441.7056m/z	0.626939	0.755516	0.722714	0.262375	0.96029	0.906447	0.3058		0	1	2
8.21_240.1689m/z	0.855063	0.236885	0.15299	0.415347	0.726349	0.337072	0.514921		0	1	2
8.21_422.2158m/z	0.186008	0.562633	0.091421	0.393763	0.420975	0.85746	0.129324		0	1	2
8.21_543.2495m/z	0.472609	0.337996	0.160181	0.38809	0.0280681	0.843397	0.347519		0	1	2
8.21_605.2448m/z	0.621259	0.816671	0.0310406	0.267109	0.790194	0.479901	0.378005		0	1	2
8.21_1164.5123n	0.39114	0.305087	0.0268036	0.526922	0.333129	0.494187	0.897284		0	1	2
8.23_436.2274m/z	0.664305	0.530257	0.64904	0.842003	0.466498	0.430786	0.108493		0	1	2
8.24_351.2357m/z	0.130294	0.0933294	0.461286	0.628143	0.264043	0.611928	0.749329		0	1	2
8.24_459.2244m/z	0.606089	0.682899	0.0303649	0.154468	0.739457	0.386221	0.570467		0	1	2
8.25_938.4163n	0.940015	0.503027	0.0458396	0.400948	0.6843	0.764923	0.581293		0	1	2
8.26_146.1166m/z	0.0530302	0.0311959	0.0666237	0.560339	0.337609	0.606941	0.425213		0	1	2
8.27_288.2017m/z	0.173135	0.0191077	0.131309	0.828327	0.320029	0.559739	0.66118		0	1	2
8.28_382.1853m/z	0.396441	0.739867	0.389551	0.134992	0.413651	0.879788	0.350871		0	1	2
8.28_1340.6378n	0.852091	0.907392	0.0329361	0.397167	0.943624	0.44046	0.260436		0	1	2
8.29_442.2514m/z	0.357356	0.311696	0.0959408	0.264937	0.869363	0.301835	0.718689		0	1	2
8.29_693.3093m/z	0.477648	0.512277	0.134321	0.205719	0.267836	0.646765	0.31879		0	1	2
8.30_364.1589m/z	0.771648	0.593898	0.020616	0.508445	0.440829	0.437521	0.434106		0	1	2
8.31_341.1703n	0.477111	0.507364	0.621254	0.281855	0.218578	0.231133	0.455373		0	1	2
8.34_1268.5584n	0.693086	0.903004	0.0104361	0.653138	0.623509	0.525808	0.446496		0	1	2
8.35_337.1887n	0.777755	0.0231081	0.826004	0.185491	0.967165	0.642211	0.102256		0	1	2
8.38_434.2294m/z	0.386013	0.73049	0.728962	0.387025	0.598746	0.287885	0.624612		0	1	2
8.40_452.7634m/z	0.532038	0.707505	0.0175113	0.3276	0.331785	0.218424	0.240862		0	1	2
8.40_1000.5667n	0.296565	0.642732	0.126343	0.397956	0.113627	0.307023	0.588489		0	1	2
8.45_421.2165m/z	0.271523	0.616175	0.34861	0.543734	0.147498	0.940162	0.472556		0	1	2
8.48_407.2264m/z	0.406633	0.828103	0.225172	0.941072	0.968523	0.778038	0.703154		0	1	2
8.49_269.1537m/z	0.127082	0.637785	0.476553	0.545038	0.111537	0.98981	0.0153312		0	1	2
8.49_438.2108m/z	0.315063	0.143377	0.594563	0.624739	0.792137	0.948865	0.511988		0	1	2
8.50_351.2360m/z	0.0842725	0.0515802	0.59441	0.88199	0.127946	0.630508	0.892328		0	1	2
8.55_340.1617m/z	0.287858	0.664005	0.852606	0.510698	0.0471809	0.220305	0.63609		0	1	2
8.55_1128.6247n	0.301313	0.590465	0.0979155	0.304597	0.244475	0.500724	0.675695		0	1	2
8.58_398.1800m/z	0.557206	0.650333	0.53782	0.457778	0.978714	0.352888	0.613307		0	1	2
8.62_239.1441m/z	0.507983	0.539167	0.941421	0.252381	0.430577	0.77547	0.417913		0	1	2
8.62_354.2409m/z	0.182459	0.283866	0.273754	0.687586	0.0386001	0.461801	0.896592		0	1	2
8.63_296.2402m/z	0.893252	0.900003	0.396606	0.979677	0.325475	0.132205	0.565156		0	1	2
8.66_320.1855m/z	0.385342	0.741477	0.667994	0.645422	0.898571	0.0799421	0.70607		0	1	2
8.66_696.6778m/z	0.806042	0.064494	0.361339	0.373333	0.686765	0.431309	0.884502		0	1	2
8.67_458.3061m/z	0.730654	0.67101	0.0128773	0.572881	0.398306	0.403798	0.805284		0	1	2
8.67_711.6673m/z	0.561079	0.0345795	0.182416	0.867622	0.747031	0.79672	0.833638		0	1	2
8.67_718.9940m/z	0.927149	0.3459	0.378855	0.613284	0.444871	0.210854	0.627381		0	1	2
8.68_618.3200m/z	0.0973451	0.316442	0.0124221	0.224802	0.0494664	0.501882	0.103903		0	1	2
8.68_688.3559n	0.75148	0.984448	0.136122	0.581472	0.120174	0.415365	0.173815		0	1	2
8.68_718.6600m/z	0.567843	0.157009	0.18098	0.754335	0.227945	0.154147	0.563308		0	1	2
8.69_395.2011m/z	0.561304	0.53591	0.0303758	0.345681	0.119906	0.0162162	0.727578		0	1	2
8.74_283.2273m/z	0.313286	0.49278	0.222583	0.565019	0.0884435	0.499633	0.625066		0	1	2
8.80_285.1176m/z	0.138137	0.449508	0.051832	0.906273	0.917834	0.504487	0.422697		0	1	2
8.82_581.2715m/z	0.429733	0.705946	0.642609	0.520915	0.726368	0.611472	0.411937		0	1	2
8.85_1123.5222n	0.793827	0.816998	0.0211397	0.218222	0.109809	0.879471	0.397213		0	1	2
8.86_505.7463m/z	0.453119	0.135104	0.0944578	0.453631	0.717656	0.333478	0.974739		0	1	2
8.88_995.4639n	0.888177	0.303779	0.0281878	0.634472	0.148917	0.312771	0.611856		0	1	2
8.91_794.3890n	0.178837	0.174904	0.178063	0.312611	0.523163	0.413217	0.787742		0	1	2
8.93_1160.6249n	0.119876	0.49452	0.170102	0.68743	0.952382	0.370749	0.183753		0	1	2
8.94_595.3177n	0.394386	0.729761	0.0179608	0.0754886	0.831594	0.0257802	0.231324		0	1	2
8.97_203.1490m/z	0.0789077	0.0215478	0.833034	0.805058	0.0651328	0.305289	0.478579		0	1	2
8.98_1032.4699n	0.244513	0.825462	0.149559	0.933292	0.967455	0.630023	0.591542		0	1	2
8.98_1076.4340n	0.165051	0.74844	0.195769	0.629715	0.407128	0.579371	0.295043		0	1	2
9.00_243.1075m/z	0.275988	0.405159	0.18691	0.990629	0.11923	0.22519	0.126596		0	1	2
9.02_1178.5613n	0.412603	0.772742	0.126039	0.53535	0.170637	0.84921	0.174216		0	1	2
9.02_1314.6998n	0.410955	0.399159	0.0824568	0.112816	0.928117	0.77769	0.592019		0	1	2
9.04_192.1635m/z	0.374658	0.798659	0.572001	0.566829	0.146895	0.782836	0.695933		0	1	2
9.07_1021.5152n	0.179337	0.397586	0.819574	0.994508	0.712805	0.919203	0.395144		0	1	2
9.09_395.2008m/z	0.598061	0.925813	0.0219342	0.290223	0.175743	0.515997	0.451387		0	1	2
9.09_764.4152n	0.894958	0.874449	0.0538991	0.21299	0.91477	0.507991	0.480038		0	1	2
9.12_1147.5563n	0.578762	0.594745	0.0430585	0.456953	0.124734	0.985412	0.319167		0	1	2
9.16_276.1538m/z	0.78995	0.269632	0.050605	0.365317	0.938947	0.851865	0.874183		0	1	2
9.16_504.2761m/z	0.879344	0.129714	0.0618935	0.324451	0.152438	0.420876	0.547999		0	1	2
9.17_989.5028n	0.406582	0.703492	0.135584	0.802133	0.632386	0.263976	0.942977		0	1	2
9.18_514.7351m/z	0.909653	0.14791	0.0210583	0.980693	0.821035	0.152286	0.300342		0	1	2
9.18_754.3398m/z	0.768208	0.97467	0.14848	0.889181	0.63753	0.343641	0.423405		0	1	2
9.19_195.1640m/z	0.372321	0.931308	0.235853	0.302271	0.602621	0.703794	0.975826		0	1	2
9.19_731.8519m/z	0.969222	0.0888319	0.116146	0.556713	0.710306	0.47746	0.279335		0	1	2
9.20_709.3752n	0.332784	0.160329	0.0345012	0.679244	0.60187	0.122259	0.804904		0	1	2
9.21_266.2302m/z	0.318889	0.607197	0.533629	0.231904	0.937787	0.581684	0.659491		0	1	2
9.21_526.2936m/z	0.682495	0.10674	0.151486	0.781028	0.674334	0.472091	0.747712		0	1	2
9.23_312.1784m/z	0.477181	0.177091	0.0319964	0.754176	0.445064	0.160316	0.110991		0	1	2
9.23_693.3794n	0.165414	0.214083	0.28629	0.958664	0.628383	0.241973	0.0924408		0	1	2
9.25_961.4968n	0.326644	0.169907	0.159478	0.961497	0.775201	0.11259	0.924154		0	1	2
9.26_333.1864m/z	0.149012	0.0204365	0.847182	0.73625	0.675779	0.7016	0.242951		0	1	2
9.26_1034.4694n	0.76994	0.397569	0.211397	0.69149	0.712134	0.177115	0.884677		0	1	2
9.27_1129.5832n	0.643939	0.861273	0.0969855	0.331346	0.616846	0.567923	0.759243		0	1	2
9.29_289.1606m/z	0.580307	0.112632	0.374507	0.976667	0.574394	0.980873	0.817269		0	1	2
9.30_467.2446m/z	0.0767847	0.646131	0.178024	0.802173	0.0551859	0.460758	0.95071		0	1	2
9.30_1134.5479n	0.347597	0.168963	0.305081	0.987258	0.549272	0.280405	0.500021		0	1	2
9.31_359.2021m/z	0.229883	0.0713132	0.39169	0.0403634	0.704175	0.119046	0.992994		0	1	2
9.33_208.1529n	0.421228	0.225441	0.496214	0.758099	0.854575	0.0606148	0.660255		0	1	2
9.33_374.7070m/z	0.307753	0.438065	0.17188	0.372269	0.833095	0.984658	0.313827		0	1	2
9.33_910.4470n	0.747536	0.50976	0.0513054	0.822696	0.435509	0.744037	0.735296		0	1	2
9.34_557.7528m/z	0.57618	0.464062	0.169515	0.948333	0.671894	0.463766	0.628636		0	1	2
9.34_1075.5387n	0.534552	0.574794	0.134156	0.967943	0.474785	0.261558	0.816051		0	1	2
9.34_1119.5006n	0.686098	0.793328	0.23054	0.844101	0.225085	0.178339	0.575607		0	1	2
9.35_584.3107m/z	0.113491	0.0680486	0.608062	0.362083	0.118916	0.348215	0.0504506		0	1	2
9.36_342.1772m/z	0.398765	0.367801	0.208939	0.932804	0.998732	0.527027	0.70249		0	1	2
9.36_468.2983m/z	0.719198	0.389207	0.867836	0.5802	0.932474	0.457801	0.168081		0	1	2
9.36_586.2885m/z	0.112075	0.0945091	0.0610079	0.460214	0.660563	0.211115	0.344443		0	1	2
9.37_630.3040m/z	0.965793	0.56998	0.268849	0.408609	0.673146	0.380897	0.818103		0	1	2
9.37_630.6376m/z	0.867607	0.24707	0.233977	0.189887	0.524771	0.414977	0.832556		0	1	2
9.38_622.9759m/z	0.844008	0.669255	0.165457	0.0525591	0.385299	0.359131	0.419804		0	1	2
9.38_684.3528m/z	0.994391	0.0244888	0.288904	0.804084	0.316856	0.774509	0.383691		0	1	2
9.39_684.0182m/z	0.941485	0.072219	0.538054	0.836483	0.310146	0.790476	0.377209		0	1	2
9.40_677.3604m/z	0.60014	0.0544575	0.108651	0.581777	0.0783609	0.658079	0.320411		0	1	2
9.42_1018.5153n	0.259468	0.261163	0.231461	0.854177	0.0359716	0.91651	0.178997		0	1	2
9.43_719.3951n	0.59242	0.242743	0.111938	0.724926	0.518383	0.98644	0.306983		0	1	2
9.44_501.7702m/z	0.739357	0.6477	0.076134	0.326263	0.568466	0.967212	0.945328		0	1	2
9.48_138.0898n	0.26543	0.588464	0.943544	0.90513	0.790365	0.150667	0.617554		0	1	2
9.48_163.1034n	0.376591	0.765427	0.0851399	0.474618	0.434129	0.44504	0.804999		0	1	2
9.48_298.2158m/z	0.519461	0.828506	0.457636	0.398468	0.840158	0.918907	0.054452		0	1	2
9.49_361.2674m/z	0.216288	0.705522	0.115414	0.854596	0.467947	0.112025	0.171634		0	1	2
9.50_130.0945m/z	0.146809	0.536803	0.166795	0.318243	0.319164	0.895324	0.324343		0	1	2
9.52_133.0720n	0.204637	0.75358	0.0443103	0.815834	0.597427	0.805199	0.576054		0	1	2
9.64_429.2429m/z	0.0180264	0.544989	0.343383	0.765656	0.0964218	0.984295	0.205071		0	1	2
9.64_473.2598m/z	0.305398	0.408141	0.234588	0.601731	0.203262	0.765222	0.279739		0	1	2
9.65_87.0987m/z	0.344119	0.457977	0.690055	0.103244	0.55723	0.57328	0.43958		0	1	2
9.65_105.1086n	0.343931	0.184735	0.337825	0.539228	0.578093	0.657249	0.311258		0	1	2
9.65_133.1034n	0.33346	0.600435	0.717285	0.399915	0.361488	0.85759	0.566063		0	1	2
9.65_133.1259m/z	0.523698	0.062604	0.289252	0.109906	0.509408	0.376779	0.805081		0	1	2
9.66_333.1869m/z	0.566108	0.382297	0.106527	0.334129	0.955751	0.324721	0.724646		0	1	2
9.66_874.4742m/z	0.368819	0.749607	0.0334956	0.805582	0.732041	0.116064	0.906036		0	1	2
9.69_342.1776m/z	0.364073	0.325606	0.0332396	0.131407	0.185055	0.720681	0.320773		0	1	2
9.69_816.4454n	0.147026	0.265214	0.113422	0.939833	0.0779738	0.945335	0.26814		0	1	2
9.69_896.4557m/z	0.63914	0.910772	0.0728988	0.747629	0.693944	0.211864	0.883479		0	1	2
9.70_314.1921m/z	0.357337	0.882736	0.559044	0.678946	0.351021	0.561495	0.0366807		0	1	2
9.70_437.7418m/z	0.506462	0.77909	0.0661461	0.854878	0.589546	0.214693	0.94692		0	1	2
9.70_456.2866m/z	0.330057	0.498538	0.448215	0.988862	0.323491	0.234432	0.716619		0	1	2
9.70_895.4500n	0.599277	0.651822	0.112695	0.767699	0.600929	0.191837	0.700522		0	1	2
9.75_232.1395m/z	0.303557	0.0321729	0.191336	0.643459	0.80004	0.0340206	0.844493		0	1	2
9.77_420.2213m/z	0.157092	0.119237	0.239477	0.898153	0.0305778	0.610699	0.0203482		0	1	2
9.78_138.1130m/z	0.691743	0.365748	0.250281	0.768416	0.817065	0.831905	0.191569		0	1	2
9.84_436.2117m/z	0.964026	0.176835	0.361164	0.558873	0.405855	0.935028	0.930013		0	1	2
9.87_1003.5155n	0.609231	0.671003	0.403414	0.754453	0.0267497	0.682183	0.110448		0	1	2
9.89_411.2634m/z	0.553879	0.393175	0.607713	0.347756	0.661288	0.997715	0.977759		0	1	2
9.93_349.1812m/z	0.408939	0.318294	0.0387996	0.074003	0.935881	0.463203	0.395086		0	1	2
9.94_342.1780m/z	0.290332	0.703173	0.553029	0.314009	0.27111	0.154079	0.898241		0	1	2
9.94_400.2287m/z	0.821994	0.779901	0.0959241	0.624361	0.139824	0.476703	0.447518		0	1	2
9.96_403.2182m/z	0.0378349	0.153391	0.141505	0.151236	0.799266	0.708843	0.037118		0	1	2
9.97_383.2622m/z	0.511824	0.750163	0.968176	0.46402	0.321645	0.263024	0.335031		0	1	2
9.97_519.2407m/z	0.767714	0.579822	0.0761472	0.717918	0.901345	0.140148	0.932391		0	1	2
9.98_970.5188n	0.449303	0.423168	0.0928166	0.870592	0.660652	0.164702	0.982886		0	1	2
10.01_497.2720m/z	0.347812	0.347286	0.0156158	0.650391	0.217686	0.601024	0.710211		0	1	2
10.01_497.7599m/z	0.487662	0.585928	0.216362	0.986326	0.381251	0.138714	0.77298		0	1	2
10.01_1037.5199n	0.252451	0.135473	0.482261	0.288319	0.375447	0.968199	0.676127		0	1	2
10.02_393.2062m/z	0.400402	0.965062	0.150597	0.519318	0.198044	0.497348	0.694727		0	1	2
10.02_471.2766m/z	0.407152	0.800017	0.63059	0.619254	0.631023	0.499692	0.356795		0	1	2
10.02_472.2819m/z	0.333954	0.555434	0.434737	0.880469	0.583268	0.177861	0.60389		0	1	2
10.02_508.2491m/z	0.798804	0.569686	0.107577	0.650885	0.830169	0.113517	0.694643		0	1	2
10.03_747.3995n	0.266271	0.147094	0.0942267	0.687375	0.425074	0.765465	0.12105		0	1	2
10.04_408.2096m/z	0.660814	0.187351	0.0121301	0.0794474	0.300093	0.666356	0.625664		0	1	2
10.12_356.8658m/z	0.761077	0.105276	0.156772	0.354738	0.498303	0.597842	0.63856		0	1	2
10.14_556.7746m/z	0.82867	0.0617294	0.992492	0.476544	0.765559	0.099244	0.648276		0	1	2
10.15_342.1778m/z	0.431963	0.68326	0.226494	0.447161	0.338228	0.805608	0.0971215		0	1	2
10.15_913.4979n	0.122134	0.26457	0.0757992	0.970461	0.117199	0.588972	0.255196		0	1	2
10.15_1067.5730n	0.390282	0.200124	0.393739	0.832138	0.353305	0.204003	0.983499		0	1	2
10.18_345.1976m/z	0.416386	0.696425	0.0328597	0.297521	0.0846925	0.695373	0.381222		0	1	2
10.22_244.1642m/z	0.138297	0.729963	0.0581513	0.395138	0.0144673	0.706084	0.43165		0	1	2
10.28_232.1393m/z	0.549831	0.876587	0.0236925	0.792696	0.123906	0.977126	0.713872		0	1	2
10.29_353.2539m/z	0.562176	0.936431	0.295637	0.74995	0.551448	0.922626	0.507092		0	1	2
10.39_1010.5509n	0.0421331	0.536701	0.0816918	0.690191	0.201411	0.528368	0.626346		0	1	2
10.48_578.2936m/z	0.889927	0.601508	0.246355	0.355319	0.555696	0.508567	0.216158		0	1	2
10.49_342.2646m/z	0.223485	0.921784	0.606059	0.482826	0.693513	0.908177	0.986636		0	1	2
10.51_369.2229m/z	0.148304	0.451022	0.0100195	0.0723881	0.0760382	0.528584	0.447989		0	1	2
10.51_577.9593m/z	0.771172	0.598767	0.405961	0.681387	0.247078	0.633387	0.50979		0	1	2
10.59_325.2671m/z	0.270557	0.178324	0.913012	0.426061	0.324234	0.281201	0.653671		0	1	2
11.00_516.2813m/z	0.757227	0.75804	0.0131212	0.904029	0.401021	0.412828	0.639885		0	1	2
11.37_1223.6114n	0.728253	0.648493	0.0124725	0.411023	0.771377	0.5527	0.508309		0	1	2
11.69_476.2580m/z	0.764975	0.114923	0.151749	0.746934	0.704081	0.179243	0.74732		0	1	2
11.79_287.2429m/z	0.191101	0.778837	0.543251	0.269675	0.615219	0.909682	0.624422		0	1	2
12.34_419.2353m/z	0.135631	0.824561	0.312947	0.530642	0.0889123	0.19671	0.565284		0	1	2
13.03_115.9777n	0.677794	0.0789162	0.956438	0.363125	0.879529	0.356667	0.752059		0	1	2
1.01_159.1026m/z	0.0953567	0.641237	0.3705	0.388514	0.901304	0.357346	0.681548		0	1	2
1.02_181.0131m/z	0.518145	0.348211	0.772415	0.336415	0.319399	0.998509	0.901419		0	1	2
1.04_165.0549m/z	0.669111	0.323046	0.536886	0.850803	0.717447	0.479499	0.393195		0	1	2
1.06_195.0292m/z	0.422806	0.549804	0.677163	0.264197	0.138912	0.211811	0.578446		0	1	2
1.06_267.0502m/z	0.484853	0.735541	0.747983	0.768402	0.326046	0.431847	0.239381		0	1	2
1.07_209.0444m/z	0.579608	0.205796	0.472822	0.48408	0.220965	0.351845	0.700228		0	1	2
1.07_305.1791m/z	0.384473	0.279665	0.967764	0.40192	0.53986	0.249057	0.615691		0	1	2
1.07_335.2231m/z	0.794611	0.520476	0.532453	0.103743	0.646888	0.405825	0.896037		0	1	2
1.08_291.1626m/z	0.619345	0.37124	0.166832	0.962679	0.0325914	0.127549	0.191428		0	1	2
1.09_173.9849m/z	0.400235	0.747495	0.162005	0.842177	0.250805	0.59129	0.650994		0	1	2
1.09_230.9920m/z	0.478268	0.938964	0.572671	0.532583	0.0971027	0.911724	0.231613		0	1	2
1.09_256.9857m/z	0.595957	0.598441	0.391212	0.0768907	0.199427	0.721882	0.812343		0	1	2
1.09_333.1703m/z	0.322619	0.2502	0.867171	0.864287	0.860298	0.100149	0.0983448		0	1	2
1.09_340.2273n	0.885993	0.204089	0.822012	0.716953	0.284448	0.33145	0.964288		0	1	2
1.09_363.2184m/z	0.931676	0.299962	0.90111	0.950502	0.111399	0.805479	0.927088		0	1	2
1.11_161.9862m/z	0.389962	0.288253	0.482836	0.0886256	0.541408	0.157205	0.107501		0	1	2
1.11_264.0656n	0.790492	0.97749	0.570293	0.545039	0.0303018	0.828967	0.0446714		0	1	2
1.11_279.0503m/z	0.745825	0.378986	0.728752	0.437017	0.0457711	0.891522	0.0496192		0	1	2
1.12_154.9976m/z	0.486272	0.306083	0.883675	0.963129	0.540037	0.284105	0.637974		0	1	2
1.12_169.9908m/z	0.542407	0.0349333	0.365338	0.291453	0.843028	0.441596	0.760482		0	1	2
1.12_200.0008m/z	0.539802	0.532186	0.950687	0.866605	0.285574	0.370082	0.325634		0	1	2
1.12_307.1943m/z	0.681262	0.247195	0.746449	0.65427	0.336931	0.692177	0.74752		0	1	2
1.13_207.0287m/z	0.887222	0.0515348	0.859747	0.525467	0.0737329	0.620309	0.501947		0	1	2
1.14_291.0170m/z	0.569661	0.455689	0.968394	0.411321	0.482603	0.794249	0.27724		0	1	2
1.14_349.2041m/z	0.42948	0.231246	0.562209	0.811769	0.18352	0.788942	0.0741264		0	1	2
1.17_335.1906m/z	0.504289	0.150862	0.811226	0.666599	0.349025	0.357797	0.17953		0	1	2
1.18_181.9919m/z	0.0366998	0.0951624	0.250269	0.876144	0.060742	0.160295	0.6477		0	1	2
1.24_379.0456m/z	0.112141	0.932547	0.502236	0.48492	0.560775	0.191899	0.572402		0	1	2
1.30_57.9760m/z	0.185776	0.682626	0.17501	0.303998	0.152146	0.0204174	0.804254		0	1	2
1.31_59.9713m/z	0.23093	0.290442	0.198568	0.308302	0.344405	0.194807	0.818513		0	1	2
1.35_376.1199n	0.435732	0.807301	0.231533	0.440008	0.359025	0.433709	0.0394404		0	1	2
1.51_188.1045n	0.889796	0.0566177	0.929234	0.510194	0.46817	0.085666	0.294736		0	1	2
1.58_167.0336m/z	0.467788	0.484675	0.268898	0.284299	0.306721	0.656376	0.403769		0	1	2
1.59_152.0094m/z	0.416117	0.301154	0.646068	0.088814	0.52041	0.564115	0.247736		0	1	2
1.65_495.1874m/z	0.732928	0.56268	0.864513	0.460515	0.348646	0.52787	0.436097		0	1	2
1.66_190.1193n	0.759799	0.0187151	0.797263	0.981638	0.731987	0.466662	0.298771		0	1	2
1.66_327.1583m/z	0.823551	0.676956	0.529489	0.188227	0.510148	0.489694	0.160104		0	1	2
1.73_337.2031m/z	0.134705	0.324349	0.316663	0.0742719	0.200687	0.840584	0.136703		0	1	2
1.73_463.2347m/z	0.0541337	0.157711	0.122601	0.60562	0.585293	0.095526	0.796573		0	1	2
1.74_329.1728m/z	0.493808	0.669879	0.399061	0.168046	0.97884	0.655397	0.052724		0	1	2
1.75_117.0555m/z	0.969203	0.0785614	0.070279	0.432352	0.623992	0.0473941	0.503041		0	1	2
1.75_127.0025m/z	0.974683	0.500332	0.688286	0.355653	0.974408	0.556975	0.362571		0	1	2
1.76_315.1797m/z	0.291098	0.179086	0.900355	0.562523	0.230259	0.556318	0.0646048		0	1	2
1.77_276.1202n	0.18131	0.181023	0.377462	0.463633	0.42386	0.532382	0.8265		0	1	2
1.81_137.0345m/z	0.030099	0.565214	0.315894	0.629116	0.373191	0.868263	0.289283		0	1	2
1.81_216.0987n	0.494571	0.175667	0.83964	0.347898	0.942291	0.706043	0.895035		0	1	2
1.85_189.1133m/z	0.373146	0.745663	0.982262	0.648641	0.938057	0.0116582	0.402328		0	1	2
1.86_313.0868m/z	0.035109	0.0395889	0.431513	0.254717	0.303991	0.725666	0.689547		0	1	2
1.87_298.1040n	0.512314	0.168465	0.0938782	0.753488	0.25004	0.827984	0.442324		0	1	2
1.87_361.2041m/z	0.829678	0.365543	0.314147	0.708435	0.360898	0.730009	0.479334		0	1	2
1.88_286.1045n	0.912672	0.195603	0.830646	0.414084	0.410698	0.94563	0.983025		0	1	2
1.89_423.1272m/z	0.508362	0.149685	0.916831	0.172998	0.0887354	0.515579	0.769309		0	1	2
1.90_124.0394m/z	0.520909	0.873054	0.154006	0.188908	0.85616	0.136283	0.89903		0	1	2
1.93_441.0836m/z	0.997373	0.743576	0.422342	0.944189	0.0922763	0.744204	0.68611		0	1	2
1.93_479.2291m/z	0.964233	0.199172	0.285151	0.361503	0.760272	0.219827	0.104657		0	1	2
1.94_157.0135m/z	0.462298	0.604133	0.497607	0.479047	0.311421	0.495407	0.903732		0	1	2
1.94_211.0598m/z	0.245703	0.295733	0.74438	0.367154	0.679269	0.535372	0.694121		0	1	2
1.94_223.0595m/z	0.642851	0.987354	0.331538	0.619836	0.373674	0.278405	0.852681		0	1	2
1.97_131.0711m/z	0.922418	0.296127	0.035725	0.0268681	0.0303954	0.784631	0.806492		0	1	2
1.97_174.0895n	0.896174	0.383051	0.883935	0.784486	0.774109	0.811081	0.234972		0	1	2
1.99_469.1682m/z	0.777466	0.217357	0.900201	0.501595	0.699954	0.605411	0.792598		0	1	2
2.02_195.0167n	0.994316	0.580076	0.562566	0.775909	0.257363	0.605228	0.414218		0	1	2
2.02_330.1803n	0.017202	0.499632	0.185246	0.398187	0.91771	0.583054	0.579582		0	1	2
2.02_343.1750m/z	0.829752	0.819532	0.442411	0.131271	0.0826132	0.40002	0.111146		0	1	2
2.03_197.9844m/z	0.366445	0.831524	0.233391	0.449227	0.0236266	0.781112	0.258458		0	1	2
2.04_126.9035m/z	0.492422	0.503694	0.9676	0.80623	0.600431	0.0993543	0.735985		0	1	2
2.04_129.0548m/z	0.582125	0.327814	0.268622	0.0637582	0.676705	0.726264	0.430001		0	1	2
2.06_137.0234m/z	0.10514	0.101901	0.0472842	0.4321	0.33641	0.442887	0.0875822		0	1	2
2.07_277.0372m/z	0.798803	0.206899	0.819468	0.471511	0.638171	0.31881	0.190599		0	1	2
2.13_111.0192m/z	0.207796	0.0763739	0.604201	0.637471	0.299422	0.940454	0.407013		0	1	2
2.13_425.0896m/z	0.948459	0.7376	0.756921	0.979152	0.125695	0.24496	0.391969		0	1	2
2.21_166.0620n	0.893127	0.877168	0.0610458	0.124352	0.129628	0.506686	0.759195		0	1	2
2.23_288.0830n	0.916552	0.497224	0.953783	0.599611	0.369415	0.551825	0.19493		0	1	2
2.27_411.0728m/z	0.888819	0.275529	0.599364	0.306565	0.842527	0.786437	0.177885		0	1	2
2.81_261.0420m/z	0.127607	0.071418	0.622792	0.599163	0.0827069	0.234725	0.108851		0	1	2
2.82_277.0365m/z	0.232954	0.0393174	0.632239	0.72976	0.263098	0.360828	0.0119588		0	1	2
3.01_212.0298n	0.425503	0.140624	0.551472	0.885495	0.136677	0.628436	0.193661		0	1	2
3.07_285.0596m/z	0.424973	0.78298	0.676527	0.449077	0.346085	0.303645	0.87453		0	1	2
3.08_515.1193m/z	0.467057	0.354211	0.447847	0.738425	0.589254	0.461204	0.270318		0	1	2
3.15_295.0822m/z	0.95375	0.503894	0.910245	0.458221	0.332279	0.811644	0.762306		0	1	2
3.21_481.2448m/z	0.22216	0.230688	0.282107	0.520361	0.209389	0.0836692	0.37327		0	1	2
[truncated: 311 more rows]

## Sheet: untargeted_significants
Supplementary Information 4
Analysis 2
Untargeted approach
Feature	t1	t2	t3	t4	t5	t6	t7	x	t3-6_diff	t7_proof	t12_robust
4.32_433.1801n	0.0791476	0.562079	0.00575738	0.00733184	0.231598	0.19629	0.576363	RP+	2	1	2		Explanation:
8.30_959.5096n	0.754009	0.356357	0.00354913	0.00298647	0.785055	0.316759	0.666691	RP+	2	1	2		Analysis at bottom of this page.
6.79_388.1782m/z	0.201594	0.919755	0.00302065	0.00569395	0.55581	0.918963	0.0616508	HI+	2	1	2
7.05_384.1356n	0.205171	0.988199	0.000439016	0.801107	0.0055055	0.156241	0.529124	HI+	2	1	2
7.09_129.0646m/z	0.143653	0.0214424	0.0207711	0.00121135	0.00876359	0.692112	0.794522	HI+	2	1	2
8.67_639.2951n	0.317753	0.21801	0.00148227	0.170771	0.00545456	0.748643	0.319104	HI+	2	1	2
3.46_357.0778m/z	0.736874	0.906919	0.00059662	0.00658524	0.481084	0.634987	0.243756	HI-	2	1	2
5.80_554.2232m/z	0.422837	0.457018	0.00728973	0.00563644	0.545143	0.897647	0.865853	HI-	2	1	2
3.91_583.2810m/z	0.678042	0.113797	0.00188822	0.305283	0.131639	0.731952	0.292454	RP+	1	1	2
4.21_517.2363m/z	0.250142	0.958617	0.00912525	0.0393032	0.186359	0.224166	0.7528	RP+	1	1	2
4.31_388.6667m/z	0.12007	0.0243933	0.00334804	0.774468	0.521596	0.829047	0.442202	RP+	1	1	2
4.51_585.7558m/z	0.214118	0.406087	0.00267224	0.695719	0.89078	0.0678508	0.692486	RP+	1	1	2
4.52_440.2237m/z	0.365532	0.966307	0.000815954	0.383862	0.362718	0.0255962	0.832488	RP+	1	1	2
4.72_931.5236n	0.422735	0.577158	0.00893809	0.983998	0.745734	0.384102	0.464721	RP+	1	1	2
4.94_441.2085m/z	0.71422	0.802615	0.0182681	0.00122995	0.22491	0.948978	0.343059	RP+	1	1	2
4.94_506.7638m/z	0.962505	0.623378	0.00150059	0.238757	0.145173	0.756773	0.548775	RP+	1	1	2
4.96_1113.6061n	0.77637	0.693193	0.339441	0.640335	0.00849873	0.14125	0.0566168	RP+	1	1	2
5.01_423.2343m/z	0.524876	0.784442	0.00285935	0.211615	0.099427	0.785312	0.662522	RP+	1	1	2
5.09_279.1327m/z	0.547088	0.176041	0.0308253	0.000972555	0.729691	0.984067	0.794753	RP+	1	1	2
5.24_605.2691m/z	0.529547	0.405687	0.00777201	0.772074	0.256467	0.503629	0.962428	RP+	1	1	2
5.24_1245.6001n	0.481389	0.0119497	0.00474465	0.0882993	0.550476	0.877921	0.619488	RP+	1	1	2
5.27_1223.6160n	0.592935	0.259754	0.00743137	0.220405	0.967171	0.805197	0.764454	RP+	1	1	2
5.29_561.2993m/z	0.234929	0.347154	0.327649	0.857166	0.00493257	0.55914	0.621894	RP+	1	1	2
5.38_185.1277m/z	0.371729	0.0716561	0.0264229	0.00244129	0.331161	0.44211	0.821582	RP+	1	1	2
5.39_896.4970n	0.607382	0.997174	0.00157541	0.421448	0.367433	0.507454	0.512946	RP+	1	1	2
5.56_617.3161n	0.161821	0.298325	0.00444648	0.0829008	0.0236043	0.839153	0.608354	RP+	1	1	2
5.78_635.3660n	0.631722	0.0876839	0.00620101	0.595949	0.0850798	0.54293	0.160826	RP+	1	1	2
6.05_1130.6217n	0.467885	0.85551	0.00374163	0.142267	0.184118	0.241088	0.643416	RP+	1	1	2
6.17_1151.5542n	0.442825	0.0922879	0.00200673	0.254643	0.48758	0.83828	0.770937	RP+	1	1	2
6.37_1235.6509n	0.6318	0.574343	0.000604866	0.0837085	0.899039	0.515649	0.944839	RP+	1	1	2
6.51_507.2733m/z	0.855783	0.244598	0.000322803	0.51169	0.165422	0.821795	0.95237	RP+	1	1	2
6.66_379.2065m/z	0.632297	0.341236	0.0767037	0.231331	0.00898449	0.0567639	0.719987	RP+	1	1	2
7.15_632.3014m/z	0.126229	0.417173	0.00417653	0.963907	0.438144	0.160785	0.511791	RP+	1	1	2
7.16_2316.1585n	0.743434	0.164009	0.00246469	0.0505463	0.396911	0.418775	0.814127	RP+	1	1	2
7.66_431.2283m/z	0.319349	0.514319	0.00942951	0.0591344	0.448773	0.566989	0.899161	RP+	1	1	2
7.74_260.1856m/z	0.455729	0.186174	0.0315088	0.0215294	0.00992175	0.838842	0.209232	RP+	1	1	2
7.95_434.2209m/z	0.497225	0.940229	0.300711	0.00981781	0.709787	0.381065	0.324881	RP+	1	1	2
8.40_587.3370m/z	0.234642	0.0495414	0.000607457	0.890672	0.910831	0.0563472	0.799257	RP+	1	1	2
9.98_528.3373m/z	0.974039	0.29611	0.00712955	0.425613	0.835067	0.0612646	0.534489	RP+	1	1	2
10.56_875.4092m/z	0.0228705	0.503073	0.0661572	0.0121665	0.200746	0.00329989	0.405132	RP+	1	1	2
11.27_731.8524n	0.0675332	0.672203	0.00738318	0.375954	0.455578	0.0497647	0.290846	RP+	1	1	2
11.39_704.9766m/z	0.344618	0.385481	0.00500798	0.0688794	0.145513	0.180399	0.598636	RP+	1	1	2
11.39_705.1772m/z	0.418206	0.245113	0.00461004	0.0310942	0.302979	0.408752	0.629591	RP+	1	1	2
11.39_705.3779m/z	0.239442	0.0717072	0.0027282	0.0455259	0.115275	0.0581943	0.272659	RP+	1	1	2
11.39_1715.9588n	0.21464	0.184911	0.000860681	0.025148	0.134889	0.293752	0.37417	RP+	1	1	2
11.39_1716.4613n	0.540185	0.0632503	0.000785347	0.0495556	0.114713	0.607248	0.98168	RP+	1	1	2
11.53_612.3205n	0.675222	0.0925069	0.0346555	0.00493034	0.0717514	0.268662	0.753612	RP+	1	1	2
11.53_672.6883m/z	0.423216	0.0700491	0.0339612	0.0101738	0.178243	0.00458946	0.459055	RP+	1	1	2
11.53_676.5198m/z	0.152675	0.0445265	0.0543552	0.00515744	0.0437286	0.0467956	0.978421	RP+	1	1	2
11.53_807.4264m/z	0.208437	0.106384	0.0512456	0.00861717	0.570684	0.0198083	0.5997	RP+	1	1	2
11.54_807.6266m/z	0.243309	0.0814737	0.0457994	0.0163358	0.260907	0.00785698	0.755295	RP+	1	1	2
11.54_807.8273m/z	0.522677	0.150771	0.0256014	0.00560501	0.20666	0.0188365	0.850381	RP+	1	1	2
11.58_605.3217m/z	0.0229527	0.735139	0.00600591	0.684973	0.167538	0.59998	0.475804	RP+	1	1	2
11.87_784.5851m/z	0.547029	0.457118	0.00799032	0.106376	0.097441	0.119883	0.762991	RP+	1	1	2
11.88_588.8163m/z	0.154253	0.109803	0.0950574	0.0063053	0.546961	0.441897	0.160896	RP+	1	1	2
11.88_672.9320m/z	0.56589	0.177944	0.00430433	0.162262	0.0804445	0.184266	0.721194	RP+	1	1	2
11.90_672.7888m/z	0.659138	0.192042	0.00625084	0.0605518	0.089965	0.148844	0.625608	RP+	1	1	2
11.90_673.0750m/z	0.711422	0.889175	0.00235636	0.0873701	0.0891667	0.150474	0.747571	RP+	1	1	2
5.18_392.1187m/z	0.900252	0.720841	0.0016044	0.579353	0.0573556	0.138206	0.125243	RP-	1	1	2
6.64_490.2756m/z	0.928222	0.634191	0.274183	0.11395	0.00787877	0.510682	0.939601	RP-	1	1	2
8.38_585.3230m/z	0.43799	0.133411	0.000476888	0.932164	0.556043	0.279644	0.992372	RP-	1	1	2
1.05_361.3020m/z	0.328082	0.980905	0.00630101	0.586508	0.88561	0.25661	0.0282256	HI+	1	1	2
1.14_346.2555m/z	0.0956728	0.996525	0.00391196	0.688147	0.0574212	0.859771	0.0272542	HI+	1	1	2
1.34_135.0891n	0.0294768	0.0440316	0.00117323	0.728112	0.38254	0.555792	0.909166	HI+	1	1	2
1.57_303.1077m/z	0.975899	0.790565	0.294714	0.00582417	0.898308	0.269407	0.151923	HI+	1	1	2
1.85_153.0413n	0.029957	0.921173	0.68944	0.0035946	0.0584572	0.730191	0.989039	HI+	1	1	2
1.89_126.0895m/z	0.149184	0.0405475	0.669229	0.00123571	0.406818	0.672279	0.524097	HI+	1	1	2
1.90_185.1269m/z	0.196667	0.123794	0.811738	0.00850926	0.378262	0.458482	0.81503	HI+	1	1	2
1.94_199.1060m/z	0.0583898	0.233185	0.217442	0.488432	0.00365118	0.832893	0.726558	HI+	1	1	2
2.30_150.0800m/z	0.26977	0.0643667	0.382763	0.330399	0.00084006	0.336967	0.415568	HI+	1	1	2
2.39_128.0150m/z	0.230113	0.156039	0.032262	0.785752	0.974096	0.00842116	0.364062	HI+	1	1	2
2.74_159.0745m/z	0.773756	0.651744	0.786702	0.86133	0.00660761	0.458769	0.31847	HI+	1	1	2
2.94_214.1302n	0.767965	0.953455	0.00975591	0.766233	0.0229602	0.933954	0.956895	HI+	1	1	2
2.95_171.1250n	0.607012	0.407247	0.00885684	0.631105	0.0530224	0.557552	0.829577	HI+	1	1	2
3.01_252.1080m/z	0.218923	0.519297	0.00389591	0.0720604	0.924315	0.527038	0.396779	HI+	1	1	2
3.25_367.2051m/z	0.92293	0.490502	0.00262888	0.217581	0.0114525	0.120197	0.481023	HI+	1	1	2
3.28_324.2000m/z	0.62285	0.288438	0.0536854	0.00105436	0.0303901	0.508134	0.943594	HI+	1	1	2
3.49_248.1381m/z	0.0641643	0.821335	0.00774558	0.72567	0.145198	0.472203	0.630836	HI+	1	1	2
3.71_61.0396m/z	0.154997	0.302001	0.000513744	0.152818	0.121926	0.841217	0.992985	HI+	1	1	2
4.12_393.1252n	0.143244	0.603595	0.00421435	0.107109	0.149851	0.0521901	0.435938	HI+	1	1	2
4.19_334.1576m/z	0.113996	0.0315369	0.0069279	0.340322	0.610169	0.481472	0.583042	HI+	1	1	2
4.26_110.0591m/z	0.358221	0.765994	0.0039419	0.342787	0.477639	0.252401	0.376052	HI+	1	1	2
4.41_298.1134m/z	0.138238	0.0125679	0.315086	0.878097	0.00935025	0.987209	0.562666	HI+	1	1	2
4.66_656.9070m/z	0.62244	0.189384	0.747665	0.444114	0.00957889	0.885243	0.464282	HI+	1	1	2
4.93_330.1055n	0.417318	0.989933	0.107285	0.880524	0.00374151	0.790268	0.37161	HI+	1	1	2
5.05_138.0538m/z	0.211546	0.15723	0.000250022	0.0496677	0.668245	0.164939	0.493402	HI+	1	1	2
5.05_221.0883n	0.19413	0.0915629	0.0017983	0.762213	0.565121	0.291697	0.470861	HI+	1	1	2
5.09_310.1634m/z	0.141078	0.31294	0.319814	0.422023	0.00842306	0.986979	0.982578	HI+	1	1	2
5.13_166.0860m/z	0.308473	0.820362	0.00685772	0.656008	0.407185	0.397287	0.287991	HI+	1	1	2
5.34_528.3347m/z	0.397936	0.332081	0.000226057	0.356968	0.580817	0.128448	0.608774	HI+	1	1	2
5.40_951.5538m/z	0.944756	0.109591	0.00250792	0.157782	0.704771	0.09834	0.794962	HI+	1	1	2
5.56_500.3042m/z	0.406014	0.307787	0.00268913	0.334571	0.816665	0.0979622	0.735454	HI+	1	1	2
5.58_138.0529m/z	0.179138	0.188908	0.000306367	0.972914	0.196165	0.0860105	0.581853	HI+	1	1	2
5.58_221.0876n	0.342454	0.251562	0.00171143	0.879225	0.412248	0.129058	0.855818	HI+	1	1	2
5.65_347.0928m/z	0.666934	0.257253	0.00625574	0.986181	0.440266	0.624901	0.267683	HI+	1	1	2
5.70_150.0547m/z	0.439648	0.750532	0.0119826	0.280016	0.00121152	0.6314	0.322148	HI+	1	1	2
5.70_586.3298n	0.481143	0.0223167	0.000155191	0.465511	0.832342	0.0777567	0.197786	HI+	1	1	2
5.84_198.0959m/z	0.663892	0.433792	0.00336877	0.406584	0.477577	0.891236	0.0470743	HI+	1	1	2
5.84_232.1572m/z	0.121232	0.256984	0.0062575	0.31401	0.0458395	0.683661	0.160519	HI+	1	1	2
5.99_95.0482m/z	0.226714	0.778498	0.00143407	0.703306	0.474316	0.541595	0.619936	HI+	1	1	2
5.99_123.0431m/z	0.257671	0.496741	0.00476245	0.779097	0.969271	0.502942	0.722876	HI+	1	1	2
6.08_156.0777n	0.232823	0.0818442	0.00854488	0.377792	0.945623	0.0654992	0.0489216	HI+	1	1	2
6.17_431.4182m/z	0.552849	0.0115495	0.523055	0.144081	0.00928122	0.582168	0.670833	HI+	1	1	2
6.18_118.0855m/z	0.395114	0.377564	0.0153522	0.213237	0.00970583	0.514478	0.062277	HI+	1	1	2
6.37_140.0696m/z	0.407423	0.349856	0.126239	0.322217	0.00391638	0.418749	0.185215	HI+	1	1	2
6.50_434.1854m/z	0.235776	0.357401	0.00311453	0.448237	0.0855073	0.082642	0.756546	HI+	1	1	2
6.51_306.0925n	0.6507	0.948682	0.00144478	0.614456	0.666844	0.320754	0.0300063	HI+	1	1	2
6.51_320.1466n	0.897368	0.513917	0.00676581	0.753208	0.555182	0.631874	0.249375	HI+	1	1	2
6.64_384.1475m/z	0.0930642	0.0914303	0.00890015	0.80768	0.214631	0.787336	0.961673	HI+	1	1	2
6.68_103.9553m/z	0.842871	0.021903	0.33421	0.000382337	0.621793	0.955918	0.785332	HI+	1	1	2
6.73_309.1044n	0.199562	0.122033	0.00226315	0.762785	0.311707	0.219	0.292289	HI+	1	1	2
6.75_154.0724n	0.511874	0.598395	0.00758408	0.313762	0.440269	0.18414	0.506342	HI+	1	1	2
6.77_342.1153n	0.942448	0.192533	0.000178597	0.322959	0.664845	0.147242	0.248857	HI+	1	1	2
6.78_278.1098n	0.728873	0.473137	0.000798329	0.769026	0.942642	0.589528	0.178531	HI+	1	1	2
6.78_362.1407n	0.929247	0.81201	0.0130336	0.553105	0.00516369	0.877103	0.0534204	HI+	1	1	2
6.78_367.1198m/z	0.784768	0.891601	0.00137315	0.793739	0.0194179	0.27982	0.387665	HI+	1	1	2
6.79_172.0813m/z	0.201117	0.985836	0.00359984	0.191849	0.422604	0.621729	0.715757	HI+	1	1	2
6.79_286.0874m/z	0.373178	0.123894	0.000448281	0.8885	0.0753991	0.243391	0.967897	HI+	1	1	2
6.81_300.1537m/z	0.321875	0.332985	0.0397591	0.00508941	0.266983	0.0646747	0.443887	HI+	1	1	2
6.85_264.1108m/z	0.28841	0.0983938	0.00667446	0.422577	0.154991	0.949916	0.870543	HI+	1	1	2
6.87_132.0761m/z	0.056818	0.898377	0.0593234	0.308103	0.0041371	0.380317	0.870074	HI+	1	1	2
6.89_496.1703m/z	0.70217	0.365578	0.00541548	0.110452	0.990925	0.748427	0.0701531	HI+	1	1	2
6.91_341.2057m/z	0.421968	0.171199	0.00550179	0.966296	0.889075	0.371743	0.816121	HI+	1	1	2
6.93_298.1367m/z	0.20077	0.324394	0.00792467	0.383791	0.975592	0.851582	0.885168	HI+	1	1	2
6.99_416.1500n	0.795959	0.125088	0.00428702	0.716674	0.578141	0.378889	0.848089	HI+	1	1	2
7.18_244.1275m/z	0.704671	0.777042	0.0517179	0.00602556	0.922334	0.9789	0.389394	HI+	1	1	2
7.32_440.2231m/z	0.318724	0.736645	0.00167577	0.0527509	0.346652	0.101274	0.81593	HI+	1	1	2
7.34_730.2348m/z	0.286519	0.593796	3.64631e-05	0.305097	0.686733	0.0690579	0.267204	HI+	1	1	2
7.46_377.1912m/z	0.39002	0.247748	0.541626	0.00722783	0.343703	0.939967	0.564705	HI+	1	1	2
7.46_421.2166m/z	0.335398	0.149176	0.711678	0.00921364	0.298991	0.584968	0.916361	HI+	1	1	2
7.48_514.9913n	0.0980353	0.651891	0.00189963	0.200467	0.716023	0.6305	0.793487	HI+	1	1	2
7.48_609.8398n	0.156921	0.0445296	0.0797821	0.00693128	0.0989837	0.982569	0.713298	HI+	1	1	2
7.49_342.0273m/z	0.0991292	0.144308	0.00202454	0.163722	0.64329	0.183654	0.56892	HI+	1	1	2
7.54_366.9739m/z	0.278263	0.321885	0.44859	0.00872561	0.624954	0.258612	0.659762	HI+	1	1	2
7.54_448.9767m/z	0.3008	0.207904	0.293648	0.00569577	0.499093	0.247631	0.436648	HI+	1	1	2
7.54_530.9792m/z	0.343069	0.134486	0.24369	0.00635957	0.495131	0.280307	0.293465	HI+	1	1	2
7.54_612.9819m/z	0.347156	0.0993581	0.278851	0.00629583	0.520695	0.305337	0.384234	HI+	1	1	2
7.54_694.9841m/z	0.345015	0.0919529	0.252999	0.00587526	0.461566	0.229457	0.411397	HI+	1	1	2
7.54_758.9525n	0.360861	0.0715675	0.201224	0.00709668	0.447367	0.304292	0.391383	HI+	1	1	2
7.55_268.9979m/z	0.439364	0.02875	0.214556	0.00440867	0.243346	0.406906	0.395475	HI+	1	1	2
7.55_351.0000m/z	0.399869	0.0541264	0.251513	0.00258949	0.275327	0.481048	0.380448	HI+	1	1	2
7.55_468.0166n	0.397719	0.0301203	0.190623	0.00459586	0.235914	0.420371	0.351658	HI+	1	1	2
7.55_515.0054m/z	0.493002	0.0320902	0.176823	0.00688573	0.244557	0.463079	0.345497	HI+	1	1	2
7.55_597.0074m/z	0.505381	0.0255062	0.17598	0.0053682	0.282204	0.457491	0.362091	HI+	1	1	2
7.55_627.9403n	0.206746	0.18926	0.195012	0.00626333	0.0880719	0.535362	0.24482	HI+	1	1	2
7.55_679.0099m/z	0.50976	0.0256703	0.175268	0.00735002	0.277988	0.464934	0.352223	HI+	1	1	2
7.55_791.9436n	0.581071	0.865797	0.157105	0.00151422	0.0325175	0.344709	0.177365	HI+	1	1	2
7.63_357.2403m/z	0.221973	0.0481417	0.788869	0.000305573	0.464487	0.870045	0.46167	HI+	1	1	2
7.64_502.8215m/z	0.16096	0.613295	0.553843	0.00386582	0.341759	0.584875	0.50914	HI+	1	1	2
7.70_666.2186n	0.663609	0.27063	0.00405372	0.738514	0.231025	0.486556	0.351795	HI+	1	1	2
7.72_705.1807m/z	0.417501	0.762109	0.0075134	0.920206	0.09996	0.619927	0.164725	HI+	1	1	2
7.78_495.2521m/z	0.259621	0.708975	0.00576207	0.223906	0.359057	0.936893	0.732412	HI+	1	1	2
7.95_828.2703n	0.722006	0.370773	0.00285694	0.327144	0.131257	0.716723	0.320124	HI+	1	1	2
7.97_345.2203m/z	0.878928	0.478589	0.446696	0.182987	0.00988411	0.0369328	0.053591	HI+	1	1	2
8.07_960.5136m/z	0.658444	0.450733	0.0023047	0.0119362	0.748463	0.297753	0.443807	HI+	1	1	2
8.12_1072.4019n	0.130155	0.0835311	0.000443787	0.419806	0.663949	0.936782	0.377481	HI+	1	1	2
8.39_379.2062m/z	0.550187	0.941757	0.00949671	0.576628	0.127017	0.081919	0.646378	HI+	1	1	2
8.62_561.2992m/z	0.0424735	0.135969	0.00588666	0.234467	0.065847	0.346535	0.818681	HI+	1	1	2
8.79_156.0753m/z	0.57788	0.548217	0.00935025	0.129386	0.887822	0.385866	0.702236	HI+	1	1	2
8.85_437.7129m/z	0.504982	0.436013	0.00902991	0.0898906	0.0227063	0.387944	0.940194	HI+	1	1	2
8.90_881.4203n	0.659353	0.659352	0.00910686	0.510486	0.0908036	0.549535	0.624978	HI+	1	1	2
8.97_737.3544m/z	0.229854	0.109507	0.00621012	0.343011	0.0253404	0.961195	0.0801696	HI+	1	1	2
8.98_680.3382m/z	0.358058	0.615475	0.000641853	0.143982	0.347909	0.921248	0.707026	HI+	1	1	2
9.33_230.1383m/z	0.790632	0.273708	0.00655012	0.780221	0.985577	0.214432	0.535558	HI+	1	1	2
9.65_423.2330m/z	0.319372	0.490429	0.00699415	0.16534	0.0327445	0.356442	0.0595304	HI+	1	1	2
9.86_359.2021m/z	0.0523279	0.201854	0.00577191	0.332447	0.456965	0.258208	0.977985	HI+	1	1	2
10.02_611.8091m/z	0.801847	0.167602	0.00978628	0.0832963	0.28991	0.554884	0.578639	HI+	1	1	2
10.05_372.2221m/z	0.476104	0.380662	0.00291276	0.17289	0.0825322	0.193551	0.66295	HI+	1	1	2
1.01_188.9841m/z	0.345817	0.683805	0.560503	0.0489931	0.33326	0.00688827	0.948502	HI-	1	1	2
1.03_294.2627n	0.937683	0.277607	0.00914549	0.494084	0.380192	0.435419	0.597665	HI-	1	1	2
3.00_303.0160m/z	0.472533	0.813983	0.709889	0.751932	0.00139575	0.63635	0.108446	HI-	1	1	2
3.78_147.0658m/z	0.627242	0.828961	0.944962	0.481022	0.497308	0.00571728	0.942386	HI-	1	1	2
4.04_240.0287n	0.855039	0.127627	0.00109444	0.490991	0.167303	0.582455	0.50036	HI-	1	1	2
4.08_488.1050m/z	0.966062	0.492444	0.00485672	0.402212	0.0426558	0.154514	0.22729	HI-	1	1	2
4.38_438.1356m/z	0.291646	0.765939	0.00226808	0.441732	0.607391	0.966769	0.314029	HI-	1	1	2
4.40_472.0423m/z	0.687876	0.414452	0.00259852	0.549276	0.187358	0.447542	0.178115	HI-	1	1	2
4.48_392.1179m/z	0.95635	0.639914	0.00313657	0.925511	0.242019	0.184886	0.380434	HI-	1	1	2
4.94_325.0865m/z	0.439044	0.158533	0.00333118	0.385797	0.518766	0.267764	0.631899	HI-	1	1	2
5.06_220.0807m/z	0.28263	0.233687	7.23125e-05	0.285072	0.0560256	0.22007	0.40417	HI-	1	1	2
5.06_283.0771m/z	0.812051	0.256272	0.000482196	0.979152	0.36598	0.289554	0.630126	HI-	1	1	2
5.12_256.0579m/z	0.504777	0.672453	0.00378194	0.64078	0.747711	0.0664038	0.807087	HI-	1	1	2
5.12_258.0553m/z	0.422651	0.184387	0.00412228	0.37098	0.457409	0.145921	0.459531	HI-	1	1	2
5.15_430.2776n	0.885316	0.369269	0.000522861	0.0376861	0.364354	0.525774	0.571873	HI-	1	1	2
5.24_442.1921m/z	0.665315	0.58214	0.000192437	0.33708	0.0913884	0.0583679	0.21052	HI-	1	1	2
5.26_625.3925m/z	0.892091	0.642016	0.00243303	0.548874	0.297414	0.163639	0.917756	HI-	1	1	2
5.28_234.0807n	0.520466	0.852444	9.98743e-05	0.534548	0.185414	0.351056	0.573022	HI-	1	1	2
5.34_113.0206m/z	0.186575	0.39532	0.00377594	0.332692	0.0289438	0.526778	0.154316	HI-	1	1	2
5.34_350.1075m/z	0.6672	0.401129	0.000705081	0.397439	0.364224	0.153671	0.410155	HI-	1	1	2
5.34_420.1624n	0.162722	0.0928514	0.177645	0.752004	0.126314	0.00119767	0.0697549	HI-	1	1	2
5.35_215.0321m/z	0.959315	0.0378813	0.00105185	0.695667	0.555569	0.98934	0.16571	HI-	1	1	2
5.35_217.0295m/z	0.788669	0.0156676	0.000761625	0.616241	0.994154	0.95266	0.197739	HI-	1	1	2
5.38_229.0802m/z	0.735917	0.0243294	0.0968301	0.962351	0.392544	0.00950549	0.213861	HI-	1	1	2
5.39_246.0871m/z	0.259829	0.871182	0.0920728	0.472101	0.810393	0.000351626	0.228048	HI-	1	1	2
5.39_324.0636m/z	0.513556	0.130056	0.0412613	0.83006	0.29734	0.00978253	0.0998594	HI-	1	1	2
5.44_292.1030m/z	0.525698	0.111475	9.76286e-06	0.0758037	0.247185	0.015826	0.691887	HI-	1	1	2
5.45_244.0466n	0.855654	0.885391	0.321029	0.00161195	0.599143	0.0894067	0.483673	HI-	1	1	2
5.48_277.9375n	0.794443	0.233347	0.00262619	0.886622	0.0350634	0.104817	0.0969149	HI-	1	1	2
5.50_470.2105n	0.0804094	0.109442	0.00323324	0.0289011	0.205085	0.169083	0.242454	HI-	1	1	2
5.58_256.0586m/z	0.405608	0.532803	0.000571994	0.128171	0.684722	0.394587	0.58341	HI-	1	1	2
5.59_258.0560m/z	0.466315	0.498229	0.000550218	0.120628	0.553266	0.333491	0.563329	HI-	1	1	2
5.71_585.3239m/z	0.0933908	0.018675	0.00420004	0.944998	0.516001	0.186644	0.85139	HI-	1	1	2
5.84_216.0391n	0.459646	0.275851	0.0014691	0.153094	0.146335	0.826502	0.207297	HI-	1	1	2
5.84_403.2184m/z	0.416485	0.031176	0.00426832	0.410017	0.160851	0.731466	0.287742	HI-	1	1	2
5.97_336.0552n	0.12038	0.633694	0.106351	0.111208	0.707305	0.00498629	0.697922	HI-	1	1	2
6.09_180.0622n	0.826054	0.681184	0.000295989	0.520763	0.0537706	0.567558	0.132238	HI-	1	1	2
6.09_217.0281m/z	0.451705	0.565797	0.00238586	0.152636	0.7964	0.653766	0.150242	HI-	1	1	2
6.10_323.0965m/z	0.266825	0.705355	0.0132063	0.283164	0.0096143	0.378492	0.304135	HI-	1	1	2
6.24_458.1139m/z	0.496073	0.178804	0.00895099	0.257658	0.44164	0.292507	0.714201	HI-	1	1	2
6.25_291.0946n	0.91792	0.82495	0.00425509	0.123524	0.753092	0.902995	0.179679	HI-	1	1	2
6.62_377.0843m/z	0.922231	0.0440363	6.81857e-05	0.727979	0.649694	0.392808	0.540113	HI-	1	1	2
6.62_379.0834m/z	0.499673	0.166228	4.65014e-05	0.734475	0.0971599	0.5343	0.650013	HI-	1	1	2
6.63_281.0874m/z	0.803652	0.48263	0.000980776	0.491984	0.220948	0.239548	0.84982	HI-	1	1	2
6.63_404.1025m/z	0.970207	0.100393	0.000105093	0.347696	0.955938	0.236077	0.73279	HI-	1	1	2
6.70_431.1417n	0.910666	0.57957	0.000127953	0.834237	0.185539	0.975904	0.988228	HI-	1	1	2
6.71_308.0976m/z	0.397239	0.279932	0.00303785	0.984593	0.405153	0.530796	0.304788	HI-	1	1	2
6.74_298.0681m/z	0.64656	0.21127	0.00276292	0.930929	0.169274	0.500463	0.568499	HI-	1	1	2
6.77_379.0838m/z	0.245884	0.23351	0.000139144	0.219981	0.0568498	0.578926	0.825765	HI-	1	1	2
6.79_282.0943n	0.748138	0.27918	0.000909653	0.176567	0.308374	0.644448	0.229559	HI-	1	1	2
6.79_405.1095n	0.595836	0.0700176	0.000103599	0.629389	0.384804	0.331609	0.866523	HI-	1	1	2
6.80_161.0450m/z	0.870615	0.280071	0.000209486	0.271536	0.903636	0.524921	0.627372	HI-	1	1	2
6.80_342.1149n	0.632572	0.0610213	0.000189889	0.756665	0.762039	0.440007	0.659644	HI-	1	1	2
7.35_438.2086m/z	0.596546	0.883521	0.00581979	0.110914	0.484962	0.137922	0.90698	HI-	1	1	2
7.39_548.8958m/z	0.312995	0.318067	0.82501	0.0083249	0.965659	0.31345	0.928544	HI-	1	1	2
7.39_746.8491m/z	0.310809	0.124253	0.592639	0.00613455	0.234739	0.486099	0.380195	HI-	1	1	2
7.40_136.0361n	0.292336	0.336866	0.668178	0.000624137	0.109254	0.212939	0.668825	HI-	1	1	2
7.40_317.9526n	0.614552	0.169098	0.510186	0.00221034	0.297441	0.927904	0.639677	HI-	1	1	2
7.40_450.9196m/z	0.35182	0.204513	0.595926	0.00387941	0.145199	0.68336	0.988696	HI-	1	1	2
7.43_116.0702m/z	0.943066	0.873526	0.00110734	0.496385	0.567546	0.689369	0.905421	HI-	1	1	2
7.51_762.0510n	0.918111	0.162717	0.147765	0.00302555	0.369228	0.233727	0.698153	HI-	1	1	2
8.15_406.0635m/z	0.334199	0.175091	0.000449605	0.507721	0.291769	0.990207	0.396151	HI-	1	1	2
9.62_815.4413m/z	0.443867	0.420074	0.400174	0.66643	0.00709649	0.592964	0.114255	HI-	1	1	2
Amount significant changes			154	49	25	11
Percentage significant changes of these 231			0.666667	0.212121	0.108225	0.047619
Percentage significant changes of all 2307			0.0667534	0.0212397	0.0108366	0.0047681
		from RP+	34	10	7	3
		from RP-	2	1	0	0
		from HILIC+	67	28	15	3
		from HILIC-	47	7	2	5
from RP+	52	0.225108	0.238095	0.301257	0.331599
from RP-	3	0.012987		0.0303424
from HILIC+	111	0.480519	0.761905	0.47811	0.668401
from HILIC-	65	0.281385		0.19029
				all 2307	all 2307

## Sheet: identification
Supplementary Information 4
Analysis 2
Identification of most significant unknowns
		Progenesis QI			manual			CSI:FingerID Structure annotation
Feature	LC/MS	HMDB (GS)	METLIN	NIST	HMDB	SIRIUS Formula	CANOPUS Compound Class		most intense sample	best MS2 @	MSI level
4.32_433.1801n	RP+	x	x	x	x	C16H27N5O9 (45%)	Carboxylic acid amides (64%)	no result	18_t7_cort_sl07	4.37min	3
8.30_959.5096n	RP+	x	x	x	x	C54H69N7O9 (11%) or C39H65N19O10 (11%) or C41H77N5O20 (11%)	Peptides (99%)	no result	18_t1_caf_sl01	8.29min	3
6.79_388.1782m/z	HI+	x	x	x	x	C14H29NO11 (32%)	no result	no result	21_t7_cort_sd15	6.73min	4
7.05_384.1356n	HI+	x	x	x	x	C13H24N2O11 (19%)	disaccharides (91%)	lactosylurea (71%)	14_t7_cort_sl07	7.05min as Na+ (407.1241)	2
7.09_129.0646m/z	HI+	Glutamine, Ureidoisobutyric Acid, Alanylglycine	2-amino-4-cyano-butanoic acid	x	Dihydrothymine, Pyroglutamine, L-Cyclo(alanylglycyl)	C5H8N2O2 (100%)	alpha amino acids and derivatives (100%)	norvaline derivative (76%)	23_t1_caf_sl01	7.09min	2
8.67_639.2951n	HI+	x	x	x	x	no result	no result	no result	12_t2_cort_sl01	8.56min	4
3.46_357.0778m/z	HI-	Berberrubine, N-Acetylserotonin sulfate, Naphthoherniarin	x	x	Homovanillic acid 4-glucuronide, Dihydrocaffeic acid 3-O-glucuronide	C11H22N2O7S2 (24%)	N-acyl amines (95%)	sulfopantetheine (89%)	16_t2_cort_sd07	3.42min	2
5.80_554.2232m/z	HI-	x	x	x	x	C27H33N5O8 (16%) or C23H29N11O6 (15%)	no result	no result	16_t2_cort_sd07	5.77min	4
